# Supplementary material for: Snow depth variability in the Northern Hemisphere mountains observed from space
Source: Nat Commun. 2019 Oct 11;10:4629. doi: 10.1038/s41467-019-12566-y (PMC6789005; doi:10.1038/s41467-019-12566-y)
Supplement: Supplementary file 3 — Source Data [file 41467_2019_12566_MOESM3_ESM.xlsx]

## Sheet: Figure7
					Mean 02/2017	Mean 02/2018	2017-02-01	2017-02-02	2017-02-03	2017-02-04	2017-02-05	2017-02-06	2017-02-07	2017-02-08	2017-02-09	2017-02-10	2017-02-11	2017-02-12	2017-02-13	2017-02-14	2017-02-15	2017-02-16	2017-02-17	2017-02-18	2017-02-19	2017-02-20	2017-02-21	2017-02-22	2017-02-23	2017-02-24	2017-02-25	2017-02-26	2017-02-27	2017-02-28	2018-02-01	2018-02-02	2018-02-03	2018-02-04	2018-02-05	2018-02-06	2018-02-07	2018-02-08	2018-02-09	2018-02-10	2018-02-11	2018-02-12	2018-02-13	2018-02-14	2018-02-15
range_name	range_ID	latitude (°N)	longitude (°E)	elevation (m)	MERRA2_snow_depth (m)	MERRA2_snow_depth (m)	insitu_snow_depth (m)	insitu_snow_depth (m)	insitu_snow_depth (m)	insitu_snow_depth (m)	insitu_snow_depth (m)	insitu_snow_depth (m)	insitu_snow_depth (m)	insitu_snow_depth (m)	insitu_snow_depth (m)	insitu_snow_depth (m)	insitu_snow_depth (m)	insitu_snow_depth (m)	insitu_snow_depth (m)	insitu_snow_depth (m)	insitu_snow_depth (m)	insitu_snow_depth (m)	insitu_snow_depth (m)	insitu_snow_depth (m)	insitu_snow_depth (m)	insitu_snow_depth (m)	insitu_snow_depth (m)	insitu_snow_depth (m)	insitu_snow_depth (m)	insitu_snow_depth (m)	insitu_snow_depth (m)	insitu_snow_depth (m)	insitu_snow_depth (m)	insitu_snow_depth (m)	insitu_snow_depth (m)	insitu_snow_depth (m)	insitu_snow_depth (m)	insitu_snow_depth (m)	insitu_snow_depth (m)	insitu_snow_depth (m)	insitu_snow_depth (m)	insitu_snow_depth (m)	insitu_snow_depth (m)	insitu_snow_depth (m)	insitu_snow_depth (m)	insitu_snow_depth (m)	insitu_snow_depth (m)	insitu_snow_depth (m)	insitu_snow_depth (m)
Sierra Nevada	843	41.2383	-120.792	1886.71	0.156146	0.099843	1.06667	1.0412	1.0412	1.0287	1.016	1.092	1.1432	1.0793	1.0287	1.067	1.0923	1.0539	1.0287	1.016	1.0035	1.0033	1.016	1.0415	1.1049	1.2445	1.3971	1.4734	1.4988	1.4733	1.4479	1.4734	1.4858	1.4606	0.245467	0.2031	0.1906	0.1779	0.1779	0.1649	0.1522	0.1522	0.1522	0.1522	0.1522	0.1522	0.1522	0.1522	0.1522
Sierra Nevada	843	38.4969	-120.56	1063.1	0.139476	0.0833374	NA	NA	NA	NA	NA	NA	NA	NA	NA	NA	NA	NA	NA	NA	NA	NA	NA	NA	NA	NA	NA	NA	NA	NA	NA	NA	0.013	0	NA	NA	NA	NA	NA	NA	NA	NA	NA	NA	NA	NA	NA	NA	NA
Sierra Nevada	843	38.4986	-120.536	1115.3	0.139476	0.0833374	NA	NA	NA	NA	NA	NA	NA	NA	NA	NA	NA	NA	NA	NA	NA	NA	NA	NA	NA	NA	NA	NA	NA	NA	NA	NA	0.127	NA	NA	NA	NA	NA	NA	NA	NA	NA	NA	NA	NA	NA	NA	NA	NA
Sierra Nevada	843	38.5054	-120.499	1241.5	0.139476	0.0833374	NA	0.254	NA	NA	NA	NA	NA	NA	NA	NA	NA	NA	NA	NA	NA	NA	NA	NA	NA	NA	NA	NA	NA	NA	NA	NA	NA	NA	NA	NA	NA	NA	NA	NA	NA	NA	NA	NA	NA	NA	NA	NA	NA
Sierra Nevada	843	38.2423	-120.312	1230.2	0.104449	0.0579782	NA	0.356	0.305	0.254	NA	0.191	0.013	NA	NA	NA	0	NA	NA	NA	NA	NA	NA	NA	NA	NA	NA	NA	NA	0.038	NA	NA	0.102	NA	NA	NA	NA	NA	NA	NA	NA	NA	NA	NA	NA	NA	NA	NA	NA
Sierra Nevada	843	38.7338	-120.711	887	0.139476	0.0833374	NA	0	0	NA	0	0	0	0	0	0	0	NA	NA	NA	NA	0	0	0	0	0	0	0	0.102	0.013	0	NA	0.089	0	NA	NA	NA	NA	NA	NA	NA	NA	NA	NA	NA	NA	NA	NA	NA
Sierra Nevada	843	38.7575	-120.605	1173.2	0.159294	0.0980677	NA	NA	NA	NA	NA	NA	NA	NA	NA	NA	NA	NA	NA	NA	NA	NA	NA	NA	NA	NA	NA	NA	NA	NA	NA	NA	NA	NA	NA	NA	NA	NA	NA	NA	NA	NA	NA	NA	NA	NA	NA	NA	NA
Sierra Nevada	843	38.8817	-120.034	1927.9	0.204356	0.122667	1.168	1.143	1.067	1.067	1.041	1.041	0.965	0.864	0.737	0.711	0.711	0.711	0.711	0.711	0.711	0.711	0.711	0.711	0.737	0.686	0.787	1.041	1.016	1.016	0.991	0.965	1.041	1.041	0	0	0	0	0	0	0	0	0	0	0	0	0	0	0
Sierra Nevada	843	37.3227	-118.54	1829.4	1.54347	0.123604	NA	NA	NA	NA	NA	0.457	0.419	0.368	NA	NA	NA	NA	NA	0.203	0.165	0.152	0.152	0.127	NA	NA	NA	NA	NA	NA	NA	NA	NA	NA	NA	NA	NA	NA	NA	NA	NA	NA	NA	NA	NA	NA	0	NA	NA
Sierra Nevada	843	40.3676	-120.674	1326.8	0.175984	0.0880442	0.178	0.165	0.165	0.102	0.102	0.051	0	0	0	0	0	0	0	0	0	0	0	0.038	0	0	0.013	0.203	0.14	0.127	0.102	0.102	0.14	0.102	0.025	0.025	0.013	0	0	0	0	0	0	0	0	0	0	0	0
Sierra Nevada	843	40.8895	-121.178	1273.5	0.162566	0.0844327	NA	NA	NA	NA	NA	NA	NA	NA	NA	NA	0.051	NA	NA	NA	NA	NA	NA	NA	NA	NA	NA	0.064	0.114	0	NA	NA	NA	NA	NA	NA	NA	NA	NA	NA	NA	NA	NA	NA	NA	0.015	NA	NA	0.013
Sierra Nevada	843	37.4415	-119.632	1302.7	1.14443	0.0984424	NA	0.457	0.406	0.356	NA	0.305	0.254	0.203	0.178	0.152	0.127	NA	NA	NA	NA	NA	0.051	0	0	0	0	0.025	NA	0.025	NA	NA	0.076	0.102	NA	NA	NA	NA	NA	NA	NA	NA	NA	NA	NA	NA	0.102	NA	NA
Sierra Nevada	843	37.3996	-119.738	865.6	0.119257	0.0711099	0	0	0	0	0	0	0	0	0	0	0	0	0	0	0	0	0	0	0	0	0	0	0	0	0	0	NA	NA	0	0	0	0	0	NA	NA	0	0	0	0	0	0	0	0
Sierra Nevada	843	38.0337	-119.17	2162.3	1.30651	0.122318	0.876	0.826	0.813	0.851	0.838	0.864	0.787	0.749	0.635	0.559	0.572	0.559	0.559	0.546	0.546	0.508	0.508	0.737	0.66	0.61	NA	NA	NA	NA	NA	NA	NA	NA	NA	0	0	0	0	0	0	0	0	0	0	0	0.102	0.038	0.038
Sierra Nevada	843	37.4613	-119.742	899.8	0.119257	0.0711099	NA	NA	NA	NA	NA	NA	NA	NA	NA	NA	NA	NA	NA	NA	NA	NA	NA	NA	NA	NA	NA	NA	NA	0	NA	NA	0.02	NA	NA	NA	NA	NA	NA	NA	NA	NA	NA	NA	NA	NA	0	NA	NA
Sierra Nevada	843	39.3174	-120.452	1839.5	0.173362	0.0989733	NA	NA	NA	2.286	NA	2.311	2.362	NA	2.083	2.057	2.083	NA	NA	NA	NA	NA	1.956	1.956	NA	NA	NA	2.515	NA	NA	2.515	NA	2.515	NA	NA	NA	NA	NA	NA	NA	NA	NA	NA	NA	NA	NA	NA	NA	NA
Sierra Nevada	843	39.3021	-120.384	2099.2	0.173362	0.0989733	2.515	2.515	2.515	2.515	2.515	2.515	2.515	2.515	2.515	2.515	2.515	2.515	2.515	2.515	2.515	2.515	2.515	2.515	2.515	2.515	2.515	2.515	2.515	2.515	2.515	2.515	2.515	2.515	0.838	0.813	0.762	0.711	0.686	0.635	0.61	0.61	0.584	0.584	0.559	0.61	0.61	0.61	0.584
Sierra Nevada	843	39.9191	-121.1	1352.7	0.159552	0.0729534	NA	NA	NA	NA	NA	NA	NA	NA	NA	NA	NA	NA	NA	NA	NA	NA	NA	NA	NA	NA	NA	NA	NA	NA	NA	NA	NA	NA	NA	NA	NA	NA	NA	NA	NA	NA	NA	NA	NA	NA	NA	NA	NA
Sierra Nevada	843	39.8179	-120.316	1511.5	0.174073	0.0857035	NA	0.381	NA	NA	NA	0.203	0.127	0.076	0	0	NA	NA	NA	NA	NA	NA	NA	NA	NA	NA	0.064	0.203	0.152	NA	NA	NA	0.178	NA	NA	NA	NA	NA	NA	NA	NA	NA	NA	NA	NA	NA	0	NA	NA
Sierra Nevada	843	40.5239	-121.796	1208.2	0.142302	0.058841	NA	0.241	0.203	0.178	NA	0.102	0.038	0	0	0	0.013	NA	NA	0	0	0	0	0	0	0	0	0.127	0.14	0.102	0.203	NA	0.178	0.165	0.038	0	NA	0	NA	NA	0	NA	NA	NA	NA	NA	NA	NA	0
Sierra Nevada	843	40.4988	-121.843	1110.4	0.142302	0.058841	0	0	NA	NA	NA	NA	NA	NA	NA	NA	0	NA	NA	NA	NA	NA	NA	NA	NA	NA	NA	0.064	0.086	NA	0.086	0.013	0.025	0.013	NA	NA	NA	NA	NA	NA	NA	NA	NA	NA	NA	NA	NA	NA	NA
Sierra Nevada	843	39.578	-120.383	1558.1	0.173362	0.0989733	NA	NA	NA	NA	NA	NA	NA	NA	NA	NA	NA	NA	NA	NA	NA	NA	NA	NA	NA	NA	NA	NA	NA	NA	NA	NA	NA	NA	NA	NA	NA	0	0	0	0	0	0	0	0	0.03	NA	0	0
Sierra Nevada	843	37.9919	-120.237	888.5	0.326529	0.09576	NA	NA	NA	NA	NA	NA	NA	NA	NA	NA	NA	NA	NA	NA	NA	NA	NA	NA	NA	NA	NA	NA	NA	NA	NA	NA	0.025	0	NA	0	0	NA	0	NA	NA	NA	NA	NA	NA	0	NA	NA	NA
Sierra Nevada	843	39.2113	-119.74	1481.6	0.204356	0.122667	NA	NA	NA	NA	NA	NA	NA	NA	NA	NA	NA	NA	NA	NA	NA	NA	NA	NA	NA	NA	NA	NA	NA	NA	NA	NA	NA	NA	NA	NA	NA	NA	NA	NA	NA	NA	NA	NA	NA	0	NA	NA	NA
Sierra Nevada	843	38.9433	-119.192	1350.9	0.186431	0.0856844	0	0	0	0	0	0	0	0	0	0	0	0	0	0	0	0	0	0	0	0	0	0	0	0	0	0	0	0	0	0	0	0	0	0	0	0	0	0	0	0	0	0	0
Sierra Nevada	843	39.5573	-119.814	1494.1	0.161204	0.120716	0	0	0	0	0	0	0	0	0	0	0	0	0	0	0	0	0	0	0	0	0.013	0.229	0.114	0.102	0.089	0.076	0.038	0	0	0	0	0	0	0	0	0	0	0	0	0.01	0	0	0
Sierra Nevada	843	39.3954	-119.79	1554.5	0.161204	0.120716	0.114	0.102	0.051	NA	NA	NA	0	NA	NA	NA	NA	NA	NA	NA	NA	NA	NA	NA	NA	NA	NA	0.254	0.14	NA	0.122	0.102	0.089	NA	NA	NA	NA	NA	NA	NA	NA	NA	NA	NA	NA	NA	NA	NA	NA
Sierra Nevada	843	39.4237	-119.719	1362.2	0.161204	0.120716	NA	0	NA	NA	NA	NA	NA	NA	NA	NA	NA	NA	NA	NA	NA	NA	NA	NA	NA	NA	NA	0.089	NA	NA	0.018	NA	NA	NA	NA	NA	NA	NA	NA	NA	NA	NA	NA	NA	NA	NA	NA	NA	NA
Sierra Nevada	843	39.7903	-119.895	1760.2	0.151546	0.0883431	NA	0.165	0.203	0.178	NA	NA	0.14	NA	NA	NA	NA	NA	NA	NA	NA	NA	NA	0.036	NA	NA	0.226	0.368	NA	0.216	0.203	NA	0.231	NA	NA	NA	NA	NA	NA	NA	NA	NA	NA	NA	NA	NA	NA	NA	NA
Sierra Nevada	843	39.6699	-119.816	1506.6	0.161204	0.120716	NA	NA	NA	NA	NA	NA	NA	NA	NA	NA	NA	NA	NA	NA	NA	NA	NA	NA	NA	NA	NA	0.14	0.051	0.013	NA	NA	NA	NA	NA	NA	NA	NA	NA	NA	NA	NA	NA	NA	NA	NA	NA	NA	NA
Sierra Nevada	843	39.5328	-119.923	1525.8	0.161204	0.120716	NA	NA	NA	NA	NA	NA	NA	NA	NA	NA	NA	NA	NA	NA	NA	NA	NA	NA	NA	NA	NA	NA	NA	NA	NA	NA	NA	NA	NA	NA	NA	NA	NA	NA	NA	NA	NA	NA	NA	NA	NA	NA	NA
Sierra Nevada	843	37.2322	-118.599	2581.7	1.06006	0.0941927	1.168	1.219	1.245	1.219	NA	1.321	1.092	1.092	0.991	0.889	0.914	0.914	0.838	0.787	0.762	0.762	NA	NA	NA	NA	NA	NA	NA	NA	NA	NA	NA	NA	0	0	0	0	0	0	0	0	0	0	0	0	0.127	NA	NA
Sierra Nevada	843	39.3886	-120.094	1699.3	0.161204	0.120716	0.813	0.787	0.737	0.711	0.66	0.635	0.61	0.559	0.508	0.508	0.508	0.508	0.483	0.483	0.483	0.457	0.432	0.508	0.432	0.432	0.559	0.864	0.787	0.737	0.737	0.686	0.737	0.686	0	0	0	0	0	0	0	0	0	0	0	0	0	0	0
Sierra Nevada	843	38.2119	-119.014	2551.2	0.416155	0.121736	NA	NA	NA	NA	NA	NA	NA	NA	NA	NA	NA	NA	NA	NA	NA	NA	NA	NA	NA	NA	NA	NA	NA	NA	NA	NA	NA	NA	0	0	0	0	0	0	0	0	0	0	0	0	0	0	0
Sierra Nevada	843	39.4539	-120.656	1641.3	0.173362	0.0989733	1.829	NA	1.651	1.6	1.575	NA	1.549	NA	1.295	NA	NA	NA	NA	1.194	NA	NA	NA	1.168	NA	1.168	NA	NA	NA	1.473	1.473	NA	NA	1.372	NA	0.178	NA	0.051	NA	0	NA	0	NA	NA	0	NA	0	NA	NA
Sierra Nevada	843	38.2575	-119.229	1972.1	0.223214	0.0932941	0.305	0.279	0.279	0.279	0.279	0.279	0.254	0.203	0.102	0.025	0.025	0.025	0.025	0.025	0	0	0	0.025	0	0	0	0.051	0.025	0.025	0	0	0	0	0	0	0	0	0	0	0	0	0	0	0	0	0	0	0
Sierra Nevada	843	40.8669	-121.846	1158.2	0.144812	0.0797419	0	0	0	0	0	0	0	0	0	0	0	0	0	0	0	0	0	0	0	0	0	0	0	0	0	0	0	0	0	0	0	0	0	0	0	0	0	0	0	0	0	0	0
Sierra Nevada	843	39.9372	-121.315	576.4	0.159552	0.0729534	0	0	0	0	0	0	0	0	0	0	0	0	0	0	0	0	0	0	0	0	0	0	0	0	0	0	0	0	0	0	0	0	0	0	0	0	0	0	0	0	0	0	0
Sierra Nevada	843	38.2769	-120.311	1431	0.139476	0.0833374	0	0	0	0	0	0	0	0	0	0	0	0	0	0	0	0	0	0	0	0	0	0	0	0	0	0	0	0	0	0	NA	0	0	0	0	0	0	0	NA	0	0	0	0
Sierra Nevada	843	40.1706	-121.089	1389.9	0.159552	0.0729534	0.914	0.889	0.838	0.635	0.635	0.686	0.61	0.584	0.508	0.457	0.508	0.483	0.457	0.432	0.432	0.432	0.508	0.483	0.483	0.483	0.483	0.61	0.584	0.584	0.584	0.61	0.686	0.66	0.076	0.076	0.025	0	0	0	0	0	0	0	0	NA	0	0	0
Sierra Nevada	843	39.3308	-121.192	181.4	0.117517	0.0577929	0	0	0	0	0	0	0	0	0	0	0	0	0	0	0	0	0	0	0	0	0	0	0	0	0	0	0	0	0	0	0	0	0	0	0	0	0	0	0	0	0	0	0
Sierra Nevada	843	39.8717	-121.611	826	0.113873	0.0397769	0	0	0	0	0	0	0	0	0	0	0	0	0	0	0	0	0	0	0	0	0	0	0	0	0	0	0	0	0	0	0	0	0	0	0	0	0	0	0	0	0	0	0
Sierra Nevada	843	39.5633	-120.824	888.5	0.173362	0.0989733	0	0	0	0	0	0	0	0	0	0	0	0	0	0	0	0	0	0	0	0	0	0	0	0	0	0	0	0	0	0	0	0	0	0	0	0	0	0	0	0	0	0	0
Sierra Nevada	843	40.0267	-120.106	1308.5	0.151546	0.0883431	0	0	0	0	0	0	0	0	0	0	0	0	0	0	0	0	0	0	0	0	0	0	0	0	0	0	0	0	NA	NA	NA	NA	NA	NA	NA	NA	NA	NA	NA	NA	NA	NA	NA
Sierra Nevada	843	39.9717	-120.083	1338.1	0.151546	0.0883431	0	NA	NA	NA	NA	NA	NA	NA	0	0	0	0	0	0	0	0	0	0	0	0	0	0	0	0	0.102	0	0	0	NA	NA	NA	NA	NA	NA	NA	NA	NA	NA	NA	NA	NA	NA	NA
Sierra Nevada	843	39.01	-120.846	919	0.159294	0.0980677	0	0	0	0	0	0	0	0	0	0	0	0	0	0	0	0	0	0	0	0	0	0	0	0	0	0	0	0	0	0	0	0	0	0	0	0	0	0	0	0	0	0	0
Sierra Nevada	843	38.9331	-120.801	914.7	0.159294	0.0980677	0	0	0	0	0	0	0	0	0	0	0	0	0	0	0	0	0	0	0	0	0	0	0.025	0	0	0	0	0	NA	NA	NA	NA	NA	NA	NA	NA	NA	NA	NA	NA	NA	NA	NA
Sierra Nevada	843	39.165	-120.857	1011.9	0.159294	0.0980677	0	0	0	0	0	0	0	0	0	0	0	0	0	0	0	0	0	0	0	0	0	0	0	0	0	0	0	0	0	0	0	0	0	0	0	0	0	0	0	0	0	0	0
Sierra Nevada	843	36.7394	-118.963	2011.7	0.165371	0.0679101	1.219	1.168	1.118	NA	1.041	1.041	0.965	0.914	0.864	0.762	0.762	0.737	0.737	NA	NA	NA	0.787	0.94	NA	0.838	NA	0.813	NA	NA	0.864	0.838	NA	NA	0	0	0	0	NA	0	NA	0	0	0	0	0	0.025	NA	0
Sierra Nevada	843	37.8444	-120.226	853.4	0.326529	0.09576	0	0	0	0	0	0	0	0	0	0	0	0	0	0	0	0	0	0	0	0	0	0	0	0	0	0	0	0	0	0	0	0	0	0	0	0	0	0	0	0	0	0	0
Sierra Nevada	843	39.2372	-121.267	243.8	0.0667948	0.042322	0	0	0	0	0	0	0	0	0	0	0	0	0	0	0	0	0	0	0	0	0	0	0	0	0	0	0	0	0	0	0	0	0	0	0	0	0	0	0	0	0	0	0
Sierra Nevada	843	40.9317	-121.543	919	0.162566	0.0844327	0	0	0	0	0	0	0	0	0	0	0	0	0	0	0	0	0	0	0	0	0	0	0	0	0	0	0	0	0	0	0	0	0	0	0	0	0	0	0	0	0	0	0
Sierra Nevada	843	37.9614	-119.783	1179.6	0.326529	0.09576	0.076	0.025	0	0	0	0	0	0	0	0	0	0	0	0	0	0	0	0	0	0	0	0	0.025	0	0	0	0.076	0	0	0	0	0	0	0	0	0	0	0	0	0	0	0	0
Sierra Nevada	843	37.2275	-119.221	2139.7	0.13131	0.0668051	1.829	1.803	1.803	NA	1.854	1.88	NA	NA	NA	NA	1.803	NA	1.829	1.803	1.803	1.778	NA	NA	NA	2.134	2.134	NA	2.235	2.21	2.21	2.184	2.413	2.311	NA	NA	NA	NA	NA	NA	NA	NA	NA	NA	NA	NA	NA	NA	NA
Sierra Nevada	843	38.8089	-120.821	609.6	0.159294	0.0980677	0	0	0	0	0	0	0	0	0	0	0	0	0	0	0	0	0	0	0	0	0	0	0	0	0	0	0	0	0	0	0	0	0	0	0	0	0	0	0	0	0	0	0
Sierra Nevada	843	37.9567	-119.119	2071.7	1.30651	0.122318	0.66	0.61	0.61	0.66	0.584	0.635	0.584	0.508	0.381	0.305	0.254	0.254	0.229	0.203	0.152	0.127	0.102	0.356	0.279	0.178	0.152	0.152	0.127	0.127	0.102	0.102	0.102	0.051	0	0	0	0	0	0	0	0	0	0	0	0	0.051	0	0
Sierra Nevada	843	36.6044	-118.733	2052.8	0.165371	0.0679101	2.083	2.134	2.108	2.134	2.057	2.134	2.083	2.083	2.057	2.057	2.007	2.007	1.981	1.981	NA	1.956	2.007	2.235	2.134	2.134	NA	2.134	2.184	2.184	NA	2.159	2.159	NA	0.025	0	0	0	0	0	0	0	0	0	0	0	0.051	0.025	0.025
Sierra Nevada	843	37.6478	-118.962	2378.7	1.54347	0.123604	NA	NA	NA	NA	NA	NA	NA	NA	NA	NA	NA	NA	NA	NA	NA	NA	NA	NA	NA	NA	NA	NA	NA	NA	NA	NA	NA	NA	0	0	0	0	0	0	0	0	0	0	0	0	0.025	0	0
Sierra Nevada	843	40.5411	-121.577	1752.6	0.142302	0.058841	NA	0.965	0.889	0.838	0.813	0.864	0.889	NA	NA	0.711	0.864	0.838	0.787	NA	0.762	0.711	0.711	0.838	0.889	0.813	0.813	0.991	1.092	1.067	1.219	1.041	NA	1.143	NA	NA	NA	0.229	0.229	0.203	0.203	0.203	NA	0.178	NA	0.178	NA	0.178	0.229
Sierra Nevada	843	40.3458	-121.609	1485.9	0.142302	0.058841	NA	NA	0.61	0.584	0.508	0.483	NA	NA	NA	0.254	0.33	0.279	NA	NA	NA	NA	NA	NA	NA	NA	NA	NA	NA	0.152	0.279	0.254	NA	0.305	NA	NA	NA	NA	NA	NA	NA	NA	NA	NA	NA	NA	NA	NA	NA
Sierra Nevada	843	39.2467	-121.001	847.6	0.0667948	0.042322	0	0	0	0	0	0	0	0	0	0	0	0	0	0	0	0	0	0	0	0	0	NA	0	0	0	0	0	0	0	0	0	0	0	0	0	0	0	0	0	0	0	0	0
Sierra Nevada	843	38.7583	-120.503	1051.6	0.159294	0.0980677	0.432	0.406	0.33	0.254	0.229	0.178	0.102	0.051	0	0	0	0	0	0	0	0	0	0	0	0	0	0.025	0.152	0.102	0.076	0.051	0.178	0	0	0	0	0	0	0	0	0	0	0	0	0	0	0	0
Sierra Nevada	843	38.7853	-120.742	810.2	0.159294	0.0980677	NA	NA	NA	NA	NA	NA	NA	NA	NA	NA	NA	NA	NA	NA	NA	NA	NA	NA	NA	NA	NA	NA	NA	NA	NA	NA	NA	NA	0	0	0	0	0	0	0	0	0	0	0	0	0	0	0
Sierra Nevada	843	39.5833	-120.371	1516.4	0.173362	0.0989733	0.381	0.381	0.305	0.254	0.203	0.152	0	0	0	0	0	0	0	0	0	0	0	0	0	0	0.025	0.305	0.279	0.254	0.229	0.203	0.178	0.127	0	0	0	0	0	0	0	0	0	0	0	0.025	0	0	0
Sierra Nevada	843	37.5122	-119.633	1538.3	1.14443	0.0984424	0.584	0.559	0.533	0.508	0.432	0.381	0.356	0.381	0.279	0.203	0.178	0.102	NA	NA	NA	NA	NA	NA	NA	NA	NA	NA	NA	NA	NA	NA	NA	NA	NA	NA	NA	NA	NA	NA	0.127	NA	NA	NA	NA	NA	NA	NA	NA
Sierra Nevada	843	37.1683	-118.571	2920	1.06006	0.0941927	1.981	2.032	2.032	2.057	2.007	2.184	2.337	NA	2.337	NA	NA	NA	2.286	2.642	2.642	2.642	2.642	NA	NA	2.642	2.642	NA	2.642	NA	2.692	NA	NA	NA	NA	NA	NA	NA	NA	NA	NA	NA	NA	NA	NA	NA	NA	NA	NA
Sierra Nevada	843	39.5631	-121.108	1160.7	0.117517	0.0577929	0.305	0.229	0.127	0.051	0	0	0	0	0	0	0	0	0	0	0	0	0	0	0	0	0	0	0	0	0	0.102	0.051	0	0	0	0	0	0	0	0	0	0	0	0	0	0	0	0
Sierra Nevada	843	37.8769	-119.344	2649.9	1.30651	0.122318	2.362	2.464	2.438	2.489	2.388	2.616	2.845	2.769	2.692	2.997	3.2	3.048	2.921	2.819	NA	2.718	2.794	3.099	2.921	3.124	3.175	3.48	3.454	NA	NA	3.251	3.327	3.302	0.305	0.279	0.279	0.254	0.254	0.254	0.229	0.229	0.203	0.203	0.203	0.203	0.254	0.254	0.229
Sierra Nevada	843	39.5214	-120.027	1654.8	0.161204	0.120716	0.356	0.356	0.33	0.279	0.229	0.178	0.152	0.102	0	0	0	0	0	0	0	0	0	0.025	0	0	0.254	0.483	0.381	0.356	0.33	0.305	0.305	0.254	0	0	0	0	0	0	0	0	0	0	0	0	0	0	0
Sierra Nevada	843	39.8056	-120.186	1508.8	0.151546	0.0883431	0.203	0.203	0.254	0.254	0.229	0.203	0.152	0.102	0	0	0	0	0	0	0	0	0	0	0	0	0.025	0.127	0.127	0.127	0.076	0.051	0.051	0.025	0	0	0	0	0	0	0	0	0	0	0	0	0	0	0
Sierra Nevada	843	40.4583	-121.866	676.7	0.142302	0.058841	0	0	0	0	0	0	0	0	0	0	0	0	0	0	0	0	0	0	0	0	0	0	0	0	0	0	0	0	0	0	0	0	0	0	0	0	0	0	0	0	0	0	0
Sierra Nevada	843	38.3775	-120.545	845.8	0.139476	0.0833374	0	0	0	0	0	0	0	0	0	0	0	0	0	0	0	0	0	0	0	0	0	0	0	0	0	0	0	0	0	0	0	0	0	0	0	0	0	0	0	0	0	0	0
Sierra Nevada	843	37.75	-119.59	1224.7	1.14443	0.0984424	0.457	0.381	0.356	0.356	0.356	0.356	NA	0.279	0.229	NA	0.178	0.178	0.152	0.152	0.127	0.051	0.025	0	0	0	NA	NA	0	NA	0	0	0.076	0.025	NA	NA	NA	NA	NA	NA	NA	NA	NA	NA	NA	NA	NA	0	NA
Sierra Nevada	843	37.615	-118.011	1493.5	0.248443	0.0645167	0.025	0.025	0	0	0	0	0	0	0	0	0	0	0	0	0	0	0	0	0	0	0	0	0	0	0	0	0	0	0	0	0	NA	0	0	0	0	0	0	0	NA	0	0	0
Sierra Nevada	843	39.2472	-119.942	1937.3	0.204356	0.122667	0.533	0.508	0.508	0.584	0.508	0.381	0.483	0.406	0.356	0.508	0.61	0.61	0.584	0.559	0.508	0.457	0.457	0.483	0.457	0.559	0.533	0.61	0.61	0.61	0.584	0.584	0.635	0.61	0	0	0	0	0	0	0	0	0	0	0	0	NA	0	0
Sierra Nevada	843	38.3878	-118.109	1396	0.148847	0.0616066	NA	NA	NA	NA	NA	NA	NA	NA	NA	NA	NA	NA	NA	NA	NA	NA	NA	NA	NA	NA	NA	NA	NA	NA	NA	NA	NA	NA	0	0	0	0	0	0	0	0	0	0	0	0	0	0	0
Sierra Nevada	843	39.02	-119.709	1487.4	0.204356	0.122667	0	0	0	0	0	0	0	0	0	0	0	0	0	0	0	0	0	0	0	0	0	0	0	0	0	0	0	0	0	0	0	0	0	0	0	0	0	0	0	0	0	0	0
Sierra Nevada	843	38.8822	-119.351	1524	0.186431	0.0856844	0	0	0	0	0	0	0	0	0	0	0	0	0	0	0	0	0	0	0	0	0	0	0	0	0	0	0	0	0	0	0	0	0	0	0	0	0	0	0	0	0	0	0
Sierra Nevada	843	39.3128	-119.648	1932.4	0.142384	0.0777223	0.432	0.381	0.381	0.381	0.33	0.305	0.229	0.127	0.127	0.102	0.254	0.203	0.152	0.076	0.051	0.025	0.025	0.025	0	0.025	0.33	0.356	0.33	0.33	0.33	0.305	0.279	0.254	0	0	0	0	0	0	0	0	0	0	0	0.025	0	0	0
Sierra Nevada	843	39.0747	-119.119	1310.6	0.186431	0.0856844	0	0	0	0	0	0	0	0	0	0	0	0	0	0	0	0	0	0	0	0	0	0	0	0	0	0	0	0	0	0	0	0	0	0	0	0	0	0	0	0	0	0	0
Sierra Nevada	843	39.16	-119.9	2402.42	0.204356	0.122667	2.1844	2.1715	2.2352	2.2735	2.2608	2.3113	2.3366	2.2607	2.3624	2.6163	2.6924	2.616	2.5652	2.5402	2.4893	2.4764	2.5021	2.5018	2.5021	2.5146	3.048	3.3782	3.2512	3.2004	3.1496	3.1496	3.2258	3.0988	0.4571	0.4571	0.4571	0.4571	0.4571	0.4571	0.4571	0.4571	0.4316	0.4192	0.4444	0.5081	0.5459	0.5332	0.5332
Sierra Nevada	843	39.32	-119.89	2682.52	0.161204	0.120716	3.81	3.8225	4.0007	4.1528	4.1531	4.2543	4.4452	4.4958	4.445	5.1562	5.1562	5.0038	4.9022	4.826	4.7498	4.6736	4.7498	4.7498	4.7244	4.826	5.5118	5.8928	5.7912	5.6388	5.5626	5.5118	5.5118	5.461	1.3718	1.3463	1.3209	1.3209	1.3079	1.2952	1.2827	1.27	1.2575	1.2698	1.2702	1.2698	1.2952	1.3082	1.3209
Sierra Nevada	843	39.46	-119.94	2514.3	0.161204	0.120716	2.184	2.184	2.515	2.464	2.464	2.565	2.616	2.489	2.845	3.023	2.921	2.845	2.794	2.743	2.692	2.718	2.743	2.718	2.743	NA	NA	NA	NA	NA	NA	NA	NA	NA	0.686	0.686	0.66	0.66	0.66	0.66	0.66	0.635	0.635	0.635	0.66	0.787	0.762	0.762	0.737
Sierra Nevada	843	38.85	-119.94	2364.93	0.204356	0.122667	1.7907	1.7655	1.8413	1.9177	1.9175	2.0067	2.0194	1.9049	1.8796	2.0445	2.1592	2.1083	2.0574	1.994	1.9559	1.9559	2.0194	2.0574	2.032	2.2225	2.5525	2.6542	2.6036	2.5529	2.4763	2.4892	2.5525	2.5272	0.1779	0.1649	0.1397	0.127	0.127	0.1145	0.1018	0.1018	0.0888	0.0761	0.0761	0.0891	0.1018	0.1018	0.1018
Sierra Nevada	843	38.61	-119.92	2457.31	0.533802	0.115937	2.1717	2.159	2.235	2.2862	2.2858	2.4257	2.489	2.3747	2.3877	2.5144	2.5402	2.5018	2.4636	2.4257	2.3875	2.3751	2.4638	2.54	2.5525	2.7307	3.0228	3.0988	3.0355	2.9973	2.9339	2.9338	2.9844	2.9716	0.3301	0.3301	0.3301	0.3176	0.3049	0.3049	0.3049	0.3049	0.2919	0.2922	0.2919	0.3177	0.3558	0.3428	0.3301
Sierra Nevada	843	38.51	-119.63	2357.92	0.223214	0.0932941	1.7016	1.6762	1.7147	1.7273	1.7399	1.816	1.8671	1.8288	1.7905	1.9687	2.0953	2.0322	1.9683	1.9052	1.8668	1.8541	1.8541	1.8541	1.8416	1.9684	2.2731	2.4132	2.3368	2.2735	2.2353	2.1969	2.2227	2.2353	0.2288	0.2288	0.2288	0.2288	0.2288	0.2158	0.2031	0.2031	0.1906	0.1779	0.1779	0.2034	0.2288	0.2288	0.2288
Sierra Nevada	843	38.31	-119.6	2681.8	0.223214	0.0932941	2.2226	2.2354	2.2988	2.2989	2.3368	2.464	2.5653	2.5271	2.6162	2.921	2.9845	2.883	2.8069	2.7433	2.6799	2.6543	2.756	2.8319	2.8322	2.8448	3.2004	3.4036	3.3782	3.2766	3.1752	3.1243	3.1369	3.1495	0.5207	0.508	0.5205	0.5207	0.508	0.508	0.508	0.4955	0.4828	0.4953	0.508	0.508	0.5205	0.5207	0.508
Sierra Nevada	843	38.3	-119.55	2193.98	0.223214	0.0932941	1.2827	1.2575	1.2698	1.2952	1.3462	1.4225	1.3969	1.2446	1.1175	1.1936	1.2572	1.2321	1.2318	1.2066	1.1939	1.2194	1.3718	1.4478	1.3845	1.4098	1.5619	1.6512	1.6128	1.5876	1.5619	1.5367	1.5365	1.5492	0	0	0	0	0	0	0	0	0	0	0	0	0	0	0
Sierra Nevada	843	38.07	-119.23	2878.82	1.30651	0.122318	1.8541	1.8671	1.9433	1.9938	2.0066	2.0575	2.1844	2.235	2.3367	2.4766	2.3874	2.2862	2.2478	2.2096	2.1592	2.1588	2.2097	2.2351	2.2226	2.3749	2.6415	2.7431	2.6926	2.6033	2.5402	2.5018	2.4766	2.4509	0.4062	0.4062	0.4062	0.3937	0.381	0.381	0.3935	0.4062	0.3937	0.3935	0.4062	0.4317	0.4446	0.4319	0.4319
Sierra Nevada	843	38.44	-119.37	2816.65	0.223214	0.0932941	1.6889	1.6892	1.7524	1.7782	1.7778	1.8162	1.9429	2.0192	2.1461	2.3622	2.362	2.2732	2.1971	2.1335	2.0826	2.0572	2.0572	2.0827	2.0826	2.1972	2.4639	2.5529	2.4893	2.4509	2.4132	2.3748	2.3621	2.3496	0.4571	0.4571	0.4571	0.4446	0.4319	0.4319	0.4319	0.4189	0.4062	0.4062	0.4062	0.4317	0.4571	0.4571	0.4571
Sierra Nevada	843	38.55	-119.8	2655.74	0.533802	0.115937	2.9337	2.959	3.0351	3.0227	2.9844	3.1371	3.2893	3.251	3.3527	3.5052	3.7847	3.6959	3.6323	3.5689	3.5053	3.4799	3.5304	3.5812	3.6197	3.6576	4.0132	4.2672	4.2926	4.2164	4.1402	4.064	4.0894	4.2164	0.9017	0.889	0.889	0.8765	0.8638	0.8638	0.8508	0.8381	0.8381	0.8381	0.8381	0.9016	0.9526	0.9019	0.8763
Sierra Nevada	843	38.92	-119.92	2608.48	0.204356	0.122667	2.3748	2.3621	2.4386	2.4763	2.4257	2.489	2.5907	2.5656	2.7053	3.0098	3.0861	3.01	2.9339	2.8573	2.7942	2.7938	2.8067	2.7815	2.8193	2.8702	3.3528	3.683	3.6322	3.5814	3.5052	3.429	3.4544	3.4798	0.6604	0.635	0.6225	0.6098	0.5968	0.5841	0.5716	0.5589	0.5589	0.5459	0.5462	0.5844	0.6098	0.6098	0.5968
Sierra Nevada	843	38.28	-119.61	2929.3	0.223214	0.0932941	4.4068	4.4196	4.4705	4.4324	4.4704	4.6865	4.9023	5.1054	5.41	5.7402	5.7787	5.6263	5.5243	5.4482	5.3596	5.3468	5.4864	5.6005	5.6007	5.588	6.0706	6.3754	6.3754	6.223	6.223	6.1468	6.1468	6.35	1.6128	1.6001	1.5876	1.5749	1.5749	1.5749	1.5749	1.5619	1.5492	1.5492	1.5492	1.5622	1.5874	1.6001	1.6131
Sierra Nevada	843	38.67	-119.82	1855.95	0.533802	0.115937	0.9778	0.9396	0.9017	0.8765	0.8888	0.8892	0.8253	0.7367	0.6479	0.6098	0.6098	0.6223	0.6225	0.5968	0.5586	0.5462	0.6224	0.6479	0.5968	0.5971	0.7113	0.8129	0.7999	0.7747	0.7495	0.7748	0.8129	0.7874	0.0254	0	0	0	0	0	0	0	0	0	0	0	0.0762	0.1016	0.0508
Sierra Nevada	843	38.67	-119.61	2532.28	0.223214	0.0932941	1.5876	1.5619	1.5747	1.5876	1.6129	1.6765	1.7144	1.6766	1.8288	2.083	2.1208	2.0701	2.0065	1.9556	1.9052	1.8923	1.9175	1.9052	1.8798	2.0828	2.4385	2.5779	2.5147	2.4384	2.3875	2.3496	2.3624	2.3623	0.3428	0.3301	0.3301	0.3301	0.3176	0.3049	0.3049	0.2919	0.2792	0.2922	0.2919	0.3427	0.3937	0.381	0.3685
Sierra Nevada	843	38.72	-119.89	2477.71	0.533802	0.115937	2.4893	2.4894	2.6163	2.6799	2.6798	2.8449	2.9589	2.8702	2.959	3.1242	3.3782	3.2258	3.124	3.0482	2.9973	2.9844	3.0481	3.0734	3.048	3.048	3.6322	3.7084	3.7084	3.6322	3.5306	3.4798	3.556	3.5052	0.4698	0.4316	0.4062	0.4192	0.4064	0.3935	0.3937	0.3685	0.3558	0.3683	0.3555	0.3556	0.381	0.3935	0.4062
Sierra Nevada	843	38.4	-119.54	2838.6	0.223214	0.0932941	1.9559	1.9684	2.0576	2.1083	2.1719	2.3623	2.5909	2.6544	2.7304	2.8702	3.0097	2.9082	2.8321	2.756	2.6924	2.6795	2.7942	2.8828	2.8576	2.8448	3.2004	3.429	3.3782	3.2766	3.2512	3.2004	3.175	3.2258	0.5332	0.5207	0.5205	0.5332	0.5207	0.508	0.4955	0.4828	0.4828	0.4828	0.4828	0.4953	0.508	0.508	0.508
Sierra Nevada	843	38.68	-119.96	2443.59	0.533802	0.115937	2.7558	2.7941	2.9589	3.0352	3.0351	3.2257	3.3276	3.1623	3.226	3.5433	3.6195	3.518	3.4419	3.3653	3.3022	3.3018	3.4037	3.5054	3.5813	3.6322	3.9878	4.2164	4.2164	4.1148	4.0132	3.9624	4.0386	4.0132	0.6098	0.6098	0.5968	0.5971	0.5968	0.5841	0.5841	0.5841	0.5716	0.5589	0.5589	0.5844	0.6223	0.6225	0.6098
Sierra Nevada	843	38.84	-119.89	2608.19	0.204356	0.122667	2.1465	2.1208	2.2096	2.2862	2.2733	2.3495	2.4255	2.4002	2.5656	2.8448	2.8955	2.8196	2.7303	2.6542	2.5906	2.5907	2.6291	2.6418	2.6668	2.6924	3.1242	3.4036	3.3782	3.2512	3.124	3.0862	3.0989	3.0859	0.3685	0.3558	0.3558	0.3428	0.3301	0.3301	0.3301	0.3176	0.2919	0.2922	0.2919	0.3047	0.3301	0.2921	0.292
Sierra Nevada	843	38.691	-119.996	2551.48	0.533802	0.115937	2.66693	2.5146	2.667	2.756	2.7559	2.921	2.997	2.8702	2.9335	3.1622	3.2256	3.1622	3.0861	3.0225	2.9591	2.9335	3.0227	3.0734	3.086	3.3276	3.5306	3.7846	3.7846	3.7084	3.5941	3.556	3.556	3.5305	0.7958	0.7111	0.6986	0.6859	0.6859	0.6859	0.6859	0.6729	0.6732	0.6859	0.6859	0.7239	0.7495	0.7238	0.7111
Sierra Nevada	843	39.25	-119.88	1981.63	0.204356	0.122667	1.2954	1.27	1.2446	1.2446	1.2446	1.2446	1.2446	1.1684	0.9906	0.9652	1.0668	1.0668	1.0414	1.0414	1.0414	1.016	1.016	1.016	1.0414	1.0414	1.2446	1.6764	1.6764	1.6256	1.6256	1.5748	1.651	1.6002	0.0508	0.0508	0.0508	0.0508	0.0508	0.0508	0.0508	0.0508	0.0508	0.0508	0.0508	0.0508	0.0508	0.0508	0.0508
Sierra Nevada	843	39.49	-120.28	1964.75	0.161204	0.120716	1.1048	1.0796	1.1174	1.1432	1.1428	1.2067	1.1683	1.0541	0.9905	0.9906	1.0035	0.9908	0.9908	0.9778	0.9526	0.9524	1.0416	1.0793	1.0412	1.1557	1.4225	1.5619	1.5242	1.4858	1.4731	1.4731	1.4606	1.4479	0.1779	0.1649	0.1397	0.127	0.1145	0.1018	0.1018	0.0888	0.0761	0.0761	0.0761	0.0891	0.1018	0.1018	0.1018
Sierra Nevada	843	39.45	-120.29	2131	0.161204	0.120716	1.3336	1.3079	1.4222	1.5242	1.5113	1.5495	1.5239	1.4351	1.4095	1.4607	1.4858	1.4476	1.4222	1.4222	1.4097	1.4225	1.5239	1.5746	1.5492	1.5367	1.905	2.235	2.1717	2.1335	2.1081	2.0956	2.0574	2.0445	0.3428	0.3176	0.3049	0.3049	0.3049	0.3049	0.2919	0.2792	0.2667	0.254	0.2665	0.2792	0.2792	0.2792	0.2792
Sierra Nevada	843	39.43	-120.31	2543.56	0.161204	0.120716	3.1368	3.1496	3.391	3.6069	3.6324	3.8098	3.9497	4.0005	4.1275	4.2035	4.1912	4.1023	4.0388	3.9753	3.8353	3.8606	4.0257	4.1022	4.1404	4.1656	4.8514	5.1816	5.08	5.0038	4.9022	4.8514	4.8514	4.8006	1.3079	1.2952	1.2827	1.27	1.27	1.2575	1.2448	1.2318	1.2191	1.2191	1.2191	1.2321	1.2448	1.2448	1.2448
Sierra Nevada	843	39.3	-120.18	1983.92	0.161204	0.120716	1.6889	1.6637	1.74	1.8159	1.8287	1.9306	1.8923	1.727	1.6637	1.7145	1.778	1.7655	1.7528	1.7398	1.7146	1.7399	1.8415	1.867	1.8289	1.9684	2.1082	2.4509	2.4257	2.375	2.3239	2.3112	2.2987	2.2735	0.254	0.2415	0.2288	0.2288	0.2288	0.2288	0.2158	0.2161	0.2158	0.2161	0.2158	0.2161	0.2158	0.2161	0.2413
Sierra Nevada	843	39.14	-120.22	2042.14	0.204356	0.122667	2.5906	2.5272	2.6161	2.7431	2.7306	2.9464	2.959	2.6541	2.5527	2.6925	2.8194	2.7685	2.7306	2.7049	2.6797	2.718	2.8323	2.9083	2.9335	3.1117	3.2766	3.6576	3.7338	3.6322	3.6068	3.5052	3.5306	3.6068	0.5586	0.5332	0.5207	0.508	0.508	0.4955	0.4953	0.4955	0.4698	0.4571	0.4571	0.5206	0.5716	0.5459	0.5332
Sierra Nevada	843	39.19	-120.26	2447.2	0.204356	0.122667	2.819	2.845	3.15	2.819	2.819	2.921	2.997	2.87	3.048	3.48	3.404	3.353	3.327	3.277	3.226	3.251	3.429	3.48	3.429	NA	NA	NA	NA	NA	NA	NA	NA	NA	0.864	0.813	0.813	0.813	0.787	0.762	0.787	0.737	0.737	0.737	0.737	0.94	0.864	0.737	0.737
Sierra Nevada	843	39.33	-120.37	2095.35	0.173362	0.0989733	2.9212	2.9083	3.1115	3.2765	3.3146	3.3782	3.6193	3.3022	3.1368	3.2131	3.302	3.264	3.2129	3.1752	3.1113	3.0862	3.2129	3.3402	3.3909	3.429	3.9624	4.2418	4.2926	4.1656	4.0894	4.0386	4.064	4.0386	0.6352	0.5968	0.5841	0.5716	0.5459	0.5082	0.4828	0.4828	0.4828	0.4698	0.4701	0.4953	0.508	0.4955	0.4953
Sierra Nevada	843	38.9977	-120.13	2378.25	0.204356	0.122667	2.2608	2.2478	2.3496	2.4384	2.4255	2.5652	2.5907	2.4256	2.5271	2.7052	2.6799	2.6163	2.5779	2.5402	2.4893	2.5019	2.5655	2.5909	2.6164	2.6416	3.0734	3.429	3.4798	3.4036	3.3274	3.2512	3.2766	3.3274	0.2158	0.2031	0.1906	0.1779	0.1779	0.1779	0.1779	0.1649	0.1397	0.1395	0.1522	0.1777	0.2031	0.2031	0.1906
Sierra Nevada	843	38.85	-120.08	2335.22	0.204356	0.122667	2.9973	2.9844	3.1116	3.2129	3.2132	3.3654	3.4291	3.2514	3.2513	3.5304	3.6577	3.5814	3.518	3.4544	3.4035	3.4416	3.4926	3.4924	3.5816	3.6576	4.1402	4.4196	4.3688	4.318	4.2418	4.1656	4.191	4.318	0.6477	0.635	0.635	0.6225	0.5968	0.5841	0.5841	0.5716	0.5589	0.5589	0.5714	0.5841	0.5841	0.5841	0.5841
Sierra Nevada	843	37.3711	-118.358	1250.3	0.248443	0.0645167	0	0	0	0	0	0	0	0	0	0	0	0	0	0	0	0	0	0	0	0	0	0	0	0	0	0	0	0	0	0	0	0	0	0	0	0	0	0	0	0	0	0	0
Sierra Nevada	843	39.2775	-120.71	1608.1	0.173362	0.0989733	1.753	1.676	1.626	1.549	1.524	1.524	1.473	NA	1.245	1.27	1.245	1.219	NA	NA	NA	NA	NA	NA	1.168	1.118	NA	1.295	1.321	1.321	1.321	1.346	1.321	NA	NA	NA	NA	NA	NA	NA	NA	NA	NA	NA	NA	NA	NA	NA	NA
Sierra Nevada	843	40.69	-120.61	2197	0.175984	0.0880442	0.8382	0.8382	0.8382	0.9398	0.889	0.9398	1.016	1.0414	0.9144	0.9652	0.9398	0.9398	0.9144	0.9144	0.889	0.8636	0.9398	1.0668	1.0414	1.0414	1.3462	1.4478	1.4224	1.3716	1.3716	1.3462	1.3716	1.3462	0.1524	0.127	0.127	0.1016	0.1016	0.1016	0.1016	0.1016	0.1016	0.1016	0.1016	0.1016	0.127	0.1016	0.127
Sierra Nevada	843	39.19	-120.27	2442.36	0.204356	0.122667	2.8702	2.8194	2.8448	3.1496	2.8194	2.8194	2.921	2.9972	2.8702	3.048	3.4798	3.4036	3.3528	3.3274	3.2766	3.2258	3.2512	3.429	3.4798	3.429	4.0132	4.318	4.2926	4.2164	4.1402	4.1148	3.937	3.9116	0.8636	0.8636	0.8128	0.8128	0.8128	0.7874	0.762	0.7874	0.7366	0.7366	0.7366	0.7366	0.9398	0.8636	0.7366
Sierra Nevada	843	39.45	-119.94	2510.03	0.161204	0.120716	2.2098	2.1844	2.1844	2.5146	2.4638	2.4638	2.5654	2.6162	2.4892	2.8448	3.0226	2.921	2.8448	2.794	2.7432	2.6924	2.7178	2.7432	2.7178	2.7432	3.3528	3.7846	3.6576	3.5306	3.4798	3.4544	3.429	3.3782	0.7112	0.6858	0.6858	0.6604	0.6604	0.6604	0.6604	0.6604	0.635	0.635	0.635	0.6604	0.7874	0.762	0.762
Sierra Nevada	843	39.955	-120.538	1722.12	0.174073	0.0857035	1.0414	NA	NA	NA	NA	NA	NA	NA	NA	NA	NA	NA	NA	NA	NA	NA	NA	NA	NA	NA	NA	NA	NA	NA	NA	NA	NA	NA	0.2032	NA	NA	NA	NA	NA	NA	NA	NA	NA	NA	NA	NA	NA	NA
Sierra Nevada	843	37.724	-119.143	2880.36	1.14443	0.0984424	3.0988	NA	NA	NA	NA	NA	NA	NA	NA	NA	NA	NA	NA	NA	NA	NA	NA	NA	NA	NA	NA	NA	NA	NA	NA	NA	NA	NA	1.016	NA	NA	NA	NA	NA	NA	NA	NA	NA	NA	NA	NA	NA	NA
Sierra Nevada	843	38.804	-120.216	2316.48	0.204356	0.122667	2.1844	NA	NA	NA	NA	NA	NA	NA	NA	NA	NA	NA	NA	NA	NA	NA	NA	NA	NA	NA	NA	NA	NA	NA	NA	NA	NA	NA	0.254	NA	NA	NA	NA	NA	NA	NA	NA	NA	NA	NA	NA	NA	NA
Sierra Nevada	843	40.155	-120.542	1722.12	0.174073	0.0857035	0.6096	NA	NA	NA	NA	NA	NA	NA	NA	NA	NA	NA	NA	NA	NA	NA	NA	NA	NA	NA	NA	NA	NA	NA	NA	NA	NA	NA	0.0762	NA	NA	NA	NA	NA	NA	NA	NA	NA	NA	NA	NA	NA	NA
Sierra Nevada	843	38.503	-120.467	1325.88	0.139476	0.0833374	0.4064	NA	NA	NA	NA	NA	NA	NA	NA	NA	NA	NA	NA	NA	NA	NA	NA	NA	NA	NA	NA	NA	NA	NA	NA	NA	NA	NA	0.1016	NA	NA	NA	NA	NA	NA	NA	NA	NA	NA	NA	NA	NA	NA
Sierra Nevada	843	37.265	-119.108	2529.84	1.14443	0.0984424	3.429	NA	NA	NA	NA	NA	NA	NA	NA	NA	NA	NA	NA	NA	NA	NA	NA	NA	NA	NA	NA	NA	NA	NA	NA	NA	NA	NA	0.2286	NA	NA	NA	NA	NA	NA	NA	NA	NA	NA	NA	NA	NA	NA
Sierra Nevada	843	36.122	-118.293	2331.72	0.120091	0.0654184	1.27	NA	NA	NA	NA	NA	NA	NA	NA	NA	NA	NA	NA	NA	NA	NA	NA	NA	NA	NA	NA	NA	NA	NA	NA	NA	NA	NA	0	NA	NA	NA	NA	NA	NA	NA	NA	NA	NA	NA	NA	NA	NA
Sierra Nevada	843	38.618	-120.228	2042.16	0.533802	0.115937	1.9558	NA	NA	NA	NA	NA	NA	NA	NA	NA	NA	NA	NA	NA	NA	NA	NA	NA	NA	NA	NA	NA	NA	NA	NA	NA	NA	NA	0.2032	NA	NA	NA	NA	NA	NA	NA	NA	NA	NA	NA	NA	NA	NA
Sierra Nevada	843	37.113	-118.837	2987.04	1.06006	0.0941927	3.1496	NA	NA	NA	NA	NA	NA	NA	NA	NA	NA	NA	NA	NA	NA	NA	NA	NA	NA	NA	NA	NA	NA	NA	NA	NA	NA	NA	0.8636	NA	NA	NA	NA	NA	NA	NA	NA	NA	NA	NA	NA	NA	NA
Sierra Nevada	843	37.995	-119.78	1981.2	0.326529	0.09576	1.9812	NA	NA	NA	NA	NA	NA	NA	NA	NA	NA	NA	NA	NA	NA	NA	NA	NA	NA	NA	NA	NA	NA	NA	NA	NA	NA	NA	0.3048	NA	NA	NA	NA	NA	NA	NA	NA	NA	NA	NA	NA	NA	NA
Sierra Nevada	843	38.167	-119.942	1981.2	0.326529	0.09576	1.8288	NA	NA	NA	NA	NA	NA	NA	NA	NA	NA	NA	NA	NA	NA	NA	NA	NA	NA	NA	NA	NA	NA	NA	NA	NA	NA	NA	0.0508	NA	NA	NA	NA	NA	NA	NA	NA	NA	NA	NA	NA	NA	NA
Sierra Nevada	843	36.958	-118.445	3230.88	1.06006	0.0941927	3.1496	NA	NA	NA	NA	NA	NA	NA	NA	NA	NA	NA	NA	NA	NA	NA	NA	NA	NA	NA	NA	NA	NA	NA	NA	NA	NA	NA	0.5588	NA	NA	NA	NA	NA	NA	NA	NA	NA	NA	NA	NA	NA	NA
Sierra Nevada	843	36.715	-118.842	2316.48	0.165371	0.0679101	1.8796	NA	NA	NA	NA	NA	NA	NA	NA	NA	NA	NA	NA	NA	NA	NA	NA	NA	NA	NA	NA	NA	NA	NA	NA	NA	NA	NA	0	NA	NA	NA	NA	NA	NA	NA	NA	NA	NA	NA	NA	NA	NA
Sierra Nevada	843	36.44	-118.255	2971.8	0.515191	0.0654293	2.032	NA	NA	NA	NA	NA	NA	NA	NA	NA	NA	NA	NA	NA	NA	NA	NA	NA	NA	NA	NA	NA	NA	NA	NA	NA	NA	NA	0.1016	NA	NA	NA	NA	NA	NA	NA	NA	NA	NA	NA	NA	NA	NA
Sierra Nevada	843	36.615	-118.377	3459.48	0.515191	0.0654293	2.5908	NA	NA	NA	NA	NA	NA	NA	NA	NA	NA	NA	NA	NA	NA	NA	NA	NA	NA	NA	NA	NA	NA	NA	NA	NA	NA	NA	0.3048	NA	NA	NA	NA	NA	NA	NA	NA	NA	NA	NA	NA	NA	NA
Sierra Nevada	843	37.123	-118.545	3444.24	1.06006	0.0941927	2.3876	NA	NA	NA	NA	NA	NA	NA	NA	NA	NA	NA	NA	NA	NA	NA	NA	NA	NA	NA	NA	NA	NA	NA	NA	NA	NA	NA	0.381	NA	NA	NA	NA	NA	NA	NA	NA	NA	NA	NA	NA	NA	NA
Sierra Nevada	843	38.71	-120.042	2438.4	0.533802	0.115937	2.5908	NA	NA	NA	NA	NA	NA	NA	NA	NA	NA	NA	NA	NA	NA	NA	NA	NA	NA	NA	NA	NA	NA	NA	NA	NA	NA	NA	0.4064	NA	NA	NA	NA	NA	NA	NA	NA	NA	NA	NA	NA	NA	NA
Sierra Nevada	843	39.353	-120.353	2255.52	0.173362	0.0989733	3.3782	NA	NA	NA	NA	NA	NA	NA	NA	NA	NA	NA	NA	NA	NA	NA	NA	NA	NA	NA	NA	NA	NA	NA	NA	NA	NA	NA	1.016	NA	NA	NA	NA	NA	NA	NA	NA	NA	NA	NA	NA	NA	NA
Sierra Nevada	843	39.1099	-119.888	2220.16	0.204356	0.122667	1.2192	NA	NA	NA	NA	NA	NA	NA	NA	NA	NA	NA	NA	NA	NA	NA	NA	NA	NA	NA	NA	NA	NA	NA	NA	NA	NA	NA	0.0508	NA	NA	NA	NA	NA	NA	NA	NA	NA	NA	NA	NA	NA	NA
Sierra Nevada	843	39.31	-120.338	2103.12	0.173362	0.0989733	2.6416	NA	NA	NA	NA	NA	NA	NA	NA	NA	NA	NA	NA	NA	NA	NA	NA	NA	NA	NA	NA	NA	NA	NA	NA	NA	NA	NA	0.5588	NA	NA	NA	NA	NA	NA	NA	NA	NA	NA	NA	NA	NA	NA
Sierra Nevada	843	38.828	-120.037	2270.76	0.204356	0.122667	2.2352	NA	NA	NA	NA	NA	NA	NA	NA	NA	NA	NA	NA	NA	NA	NA	NA	NA	NA	NA	NA	NA	NA	NA	NA	NA	NA	NA	0.254	NA	NA	NA	NA	NA	NA	NA	NA	NA	NA	NA	NA	NA	NA
Sierra Nevada	843	38.8676	-119.957	2173.83	0.204356	0.122667	1.3716	NA	NA	NA	NA	NA	NA	NA	NA	NA	NA	NA	NA	NA	NA	NA	NA	NA	NA	NA	NA	NA	NA	NA	NA	NA	NA	NA	0.1778	NA	NA	NA	NA	NA	NA	NA	NA	NA	NA	NA	NA	NA	NA
Sierra Nevada	843	39.3575	-120.501	2011.68	0.173362	0.0989733	2.7178	NA	NA	NA	NA	NA	NA	NA	NA	NA	NA	NA	NA	NA	NA	NA	NA	NA	NA	NA	NA	NA	NA	NA	NA	NA	NA	NA	0.5842	NA	NA	NA	NA	NA	NA	NA	NA	NA	NA	NA	NA	NA	NA
Sierra Nevada	843	39.0844	-119.903	2123.24	0.204356	0.122667	1.2192	NA	NA	NA	NA	NA	NA	NA	NA	NA	NA	NA	NA	NA	NA	NA	NA	NA	NA	NA	NA	NA	NA	NA	NA	NA	NA	NA	0.127	NA	NA	NA	NA	NA	NA	NA	NA	NA	NA	NA	NA	NA	NA
Sierra Nevada	843	38.8595	-120.114	2495.7	0.204356	0.122667	NA	NA	NA	NA	NA	NA	NA	NA	NA	NA	NA	NA	NA	NA	NA	NA	NA	NA	NA	NA	NA	NA	NA	NA	NA	NA	NA	NA	NA	NA	NA	NA	NA	NA	NA	NA	NA	NA	NA	NA	NA	NA	NA
Sierra Nevada	843	39.2531	-119.877	1984.25	0.161204	0.120716	1.1938	NA	NA	NA	NA	NA	NA	NA	NA	NA	NA	NA	NA	NA	NA	NA	NA	NA	NA	NA	NA	NA	NA	NA	NA	NA	NA	NA	0.0508	NA	NA	NA	NA	NA	NA	NA	NA	NA	NA	NA	NA	NA	NA
Sierra Nevada	843	38.9203	-120.04	1997.35	0.204356	0.122667	1.4224	NA	NA	NA	NA	NA	NA	NA	NA	NA	NA	NA	NA	NA	NA	NA	NA	NA	NA	NA	NA	NA	NA	NA	NA	NA	NA	NA	0.2032	NA	NA	NA	NA	NA	NA	NA	NA	NA	NA	NA	NA	NA	NA
Sierra Nevada	843	39.001	-120.14	2286	0.204356	0.122667	2.5654	NA	NA	NA	NA	NA	NA	NA	NA	NA	NA	NA	NA	NA	NA	NA	NA	NA	NA	NA	NA	NA	NA	NA	NA	NA	NA	NA	0.4572	NA	NA	NA	NA	NA	NA	NA	NA	NA	NA	NA	NA	NA	NA
Sierra Nevada	843	38.2057	-119.349	2670.35	1.30651	0.122318	1.905	NA	NA	NA	NA	NA	NA	NA	NA	NA	NA	NA	NA	NA	NA	NA	NA	NA	NA	NA	NA	NA	NA	NA	NA	NA	NA	NA	0.3556	NA	NA	NA	NA	NA	NA	NA	NA	NA	NA	NA	NA	NA	NA
Sierra Nevada	843	38.313	-119.607	2667	0.223214	0.0932941	2.4892	NA	NA	NA	NA	NA	NA	NA	NA	NA	NA	NA	NA	NA	NA	NA	NA	NA	NA	NA	NA	NA	NA	NA	NA	NA	NA	NA	0.6096	NA	NA	NA	NA	NA	NA	NA	NA	NA	NA	NA	NA	NA	NA
Sierra Nevada	843	39.1812	-120.25	2345.13	0.204356	0.122667	3.048	NA	NA	NA	NA	NA	NA	NA	NA	NA	NA	NA	NA	NA	NA	NA	NA	NA	NA	NA	NA	NA	NA	NA	NA	NA	NA	NA	1.0668	NA	NA	NA	NA	NA	NA	NA	NA	NA	NA	NA	NA	NA	NA
Sierra Nevada	843	35.6345	-117.978	1316.4	0.0769371	0.0450045	0	0	0	0	0	0	0	0	0	0	0	0	0	0	0	0	0	0	0	0	0	0	0	0	0	0	0	0	0	0	0	0	0	0	0	0	0	0	0	0	0	0	0
Sierra Nevada	843	35.1464	-118.499	1184.8	0.00567223	0.00812915	NA	NA	NA	NA	NA	NA	NA	NA	NA	NA	NA	NA	NA	NA	NA	NA	NA	NA	NA	NA	NA	NA	NA	NA	NA	NA	NA	NA	0	0	0	0	0	0	0	0	0	0	0	0	0	0	0
Sierra Nevada	843	35.7269	-118.701	957.1	0.0190034	0.0139676	NA	NA	NA	NA	NA	NA	NA	NA	NA	NA	NA	NA	NA	NA	NA	NA	NA	NA	NA	NA	NA	NA	NA	NA	NA	NA	NA	NA	NA	NA	NA	NA	NA	NA	NA	NA	NA	NA	NA	NA	NA	NA	NA
Sierra Nevada	843	35.3836	-118.412	1290.8	0.0769371	0.0450045	0	NA	NA	0	0	NA	NA	NA	NA	NA	NA	NA	NA	NA	NA	NA	NA	NA	NA	NA	0	NA	NA	NA	NA	NA	NA	NA	NA	NA	NA	NA	NA	NA	NA	NA	0	NA	NA	NA	NA	NA	NA
Sierra Nevada	843	35.1011	-118.422	1286.3	0.0234733	0.0144895	NA	NA	NA	NA	NA	NA	NA	NA	NA	NA	NA	NA	NA	NA	NA	NA	NA	NA	NA	NA	NA	NA	NA	NA	NA	NA	NA	NA	NA	NA	NA	NA	NA	NA	NA	NA	NA	NA	NA	NA	NA	NA	NA
Sierra Nevada	843	37.7208	-117.236	1711.1	0.114756	0.0242013	NA	NA	NA	NA	NA	NA	NA	NA	NA	NA	NA	NA	NA	NA	NA	NA	NA	NA	NA	NA	NA	NA	NA	NA	NA	NA	NA	NA	0	0	0	0	0	0	0	0	0	0	0	0	0.013	0	0
Sierra Nevada	843	35.7636	-117.391	516.6	0.084486	0.0332719	0	0	0	0	0	0	0	0	0	0	0	0	0	0	0	0	0	0	0	0	0	0	0	0	0	0	0	NA	0	0	0	0	0	0	0	0	0	0	0	0	0	0	0
European Alps	583	45.64	5.88	235	0.112439	0.173332	0	0	0	0	0	0	0	0	0	0	0	0	0	0	0	0	0	0	0	0	0	0	0	0	0	0	0	0	0	0	0	0	0	0	0	0	0	0	0	0	0	0.0172727	0
European Alps	583	44.8803	6.64033	1311	0.348434	0.725275	NA	NA	NA	NA	NA	NA	NA	NA	NA	NA	NA	NA	NA	NA	NA	NA	NA	NA	NA	NA	NA	NA	NA	NA	NA	NA	NA	NA	NA	NA	NA	NA	NA	NA	NA	NA	NA	NA	NA	NA	NA	NA	NA
European Alps	583	46.3412	6.70817	1535	0.131797	0.161843	NA	NA	NA	NA	0.31	0.66	0.63	0.81	0.84	NA	0.78	0.77	0.75	0.66	0.64	0.64	NA	0.62	0.62	0.62	0.58	NA	0.52	0.5	0.5	0.49	0.49	NA	1.17	1.2	1.2	1.17	1.14	1.13	1.12	1.14	1.13	1.15	1.16	1.3	1.34	1.1	1.24
European Alps	583	46.3153	6.67333	790	0.131797	0.161843	0.1	0.09	0.06	0.04	0.03	0.17	0.13	0.11	0.07	0.06	0.05	0.04	0.04	0.03	0.02	0	0	NA	0	0	NA	0	0	NA	0	0	0	0	0	0.06	0.04	0.03	0.03	0.03	0.03	0.03	0.02	0.04	0.04	0.1	0.11	0.1	0.11
European Alps	583	46.0247	6.64383	1152	0.233562	1.21027	0.22	0.18	0.15	0.16	0.2	0.54	0.45	0.42	0.48	0.44	0.41	0.41	0.33	0.3	0.29	0.24	0.15	0.15	0.15	0.15	0.12	0.11	0.75	0.11	0.05	0	0	0.01	0.38	0.65	0.6	0.58	0.56	0.54	0.53	0.53	0.53	0.59	0.57	0.66	0.66	NA	0.61
European Alps	583	45.2272	5.58117	1260	0.115553	0.18521	0.22	0.2	0.3	0.3	0.28	0.65	0.7	0.65	NA	0.8	0.75	0.7	0.65	0.6	0.6	0.55	0.55	0.53	0.5	0.5	0.5	0.48	0.45	0.45	0.43	0.4	NA	0.4	NA	NA	NA	NA	NA	NA	NA	NA	NA	NA	NA	NA	NA	NA	NA
European Alps	583	45.3083	5.88333	970	0.112439	0.173332	NA	NA	NA	NA	NA	NA	NA	NA	NA	NA	NA	NA	NA	NA	NA	NA	NA	NA	NA	NA	NA	NA	NA	NA	NA	NA	NA	NA	NA	NA	NA	0.05	NA	NA	NA	NA	NA	NA	NA	NA	NA	NA	NA
European Alps	583	45.3247	6.04733	1424	0.166313	0.700966	0.2	0.07	0.25	0.35	0.35	0.65	0.65	0.68	0.85	0.85	0.85	0.8	0.75	0.7	0.7	0.65	0.65	0.65	0.6	0.55	NA	0.52	0.5	NA	0.45	0.45	0.4	0.4	NA	NA	NA	NA	NA	NA	NA	NA	NA	NA	NA	NA	NA	NA	NA
European Alps	583	44.9382	6.7195	2134	0.348434	0.725275	0.62	0.62	0.74	0.85	0.89	0.98	0.95	0.89	0.91	0.94	0.94	0.92	0.9	0.89	0.87	0.84	0.84	0.84	0.84	0.83	0.82	0.81	0.8	0.79	0.79	0.78	0.76	NA	1.48	1.49	1.47	1.45	1.46	1.46	1.45	1.43	1.42	1.42	1.41	1.4	1.39	1.4	1.43
European Alps	583	44.8387	5.40667	1260	0.115553	0.18521	0	0	NA	NA	NA	0.5	0.45	0.48	0.6	0.72	0.72	0.6	0.5	0.5	0.45	0.45	0.4	NA	0.15	0.1	0.1	0.1	NA	NA	0	0	NA	0	NA	NA	NA	NA	NA	NA	NA	NA	NA	NA	NA	NA	NA	NA	NA
European Alps	583	45.1282	6.07167	1350	0.191689	0.855898	0.17	0.17	0.2	0.35	0.43	0.62	0.55	0.46	0.43	0.57	0.52	0.53	NA	0.43	0.42	0.4	NA	NA	0.38	0.37	0.37	0.35	0.33	0.3	0.3	0.3	0.29	0.25	1.15	1.1	1.08	1.05	1.07	1.05	1	1	1	1.01	1	1.1	1.08	1.12	1.13
European Alps	583	44.9467	6.18833	1570	0.191689	0.855898	0.09	NA	0.13	0.25	0.36	0.56	0.54	0.5	0.55	0.63	NA	0.58	0.52	NA	0.45	0.42	0.4	0.39	0.38	NA	NA	0.35	0.34	0.32	NA	0.3	0.3	0.28	0.65	0.68	0.62	0.6	0.59	0.6	NA	0.59	0.58	0.6	0.59	0.64	0.65	0.67	0.65
European Alps	583	44.81	6.19533	1270	0.191689	0.855898	0.05	0.04	0.02	0.14	0.26	0.28	0.27	0.25	0.23	0.28	0.26	0.23	0.21	0.17	0.15	0.14	0.13	0.1	0.1	0.1	0.08	0.05	0.02	0	0	0	0	0	0.78	0.74	0.7	0.69	0.75	0.69	0.65	0.64	0.6	0.6	0.6	0.59	0.58	0.59	0.6
European Alps	583	44.6655	5.90667	1915	0.106732	0.155514	0.1	0.08	0.15	0.17	0.41	0.41	0.4	0.41	0.41	0.49	0.49	0.49	0.49	0.49	0.4	0.4	0.4	0.4	0.4	0.38	0.38	0.36	0.35	0.35	0.35	0.35	0.35	0.35	1.1	1.1	1.1	1.1	1.12	1.12	1.12	1.12	1.12	1.12	1.12	1.12	1.12	1.2	1.2
European Alps	583	44.5807	6.35283	1717	0.148982	0.304536	0	NA	0.04	0.35	0.4	0.5	0.46	NA	0.46	0.5	0.5	0.45	0.45	0.45	NA	0.38	0.37	0.35	0.35	0.32	0.25	0.22	0.22	0.19	0.19	0.18	0.2	0.16	1.1	NA	NA	1.05	1.1	1.1	1.1	1.08	1.08	1.08	1.07	1.07	1.07	1.09	1.1
European Alps	583	44.3438	6.695	1980	0.178624	0.26085	0.16	0.15	NA	0.51	0.82	NA	0.78	0.77	0.74	0.72	0.73	0.71	0.68	0.67	0.64	0.63	0.63	0.62	0.61	0.6	0.58	0.56	0.55	NA	0.55	0.55	0.55	0.6	1.35	1.38	NA	1.35	1.42	1.45	1.41	1.38	1.36	1.35	1.32	1.35	1.34	1.35	1.31
European Alps	583	44.6215	6.08433	1240	0.148982	0.304536	0	0	0	0.17	0.21	0.25	0.22	0.2	0.19	0.27	0.22	0.22	0.2	0.16	0.13	0.1	0.08	0.05	0.05	0	0	0	0	0	0	0	0	0	0.68	0.7	0.67	0.67	0.69	0.69	0.67	0.67	0.67	0.67	0.65	0.65	0.65	0.7	0.72
European Alps	583	45.0128	6.57083	2060	0.348434	0.725275	0.85	0.85	1.1	1.2	1.2	1.2	1.2	1.15	1.25	1.35	1.35	1.35	1.35	1.25	1.25	1.3	1.3	1.3	1.3	1.3	1.3	1.3	1.25	NA	1.25	1.25	1.25	1.35	1.55	1.5	1.5	1.5	1.55	1.6	1.6	1.6	1.6	1.6	1.6	1.6	1.6	NA	NA
European Alps	583	44.6167	6.64417	2050	0.178624	0.26085	0.33	0.33	0.45	0.63	NA	NA	0.9	NA	0.85	0.87	0.82	0.84	0.84	0.8	0.8	0.8	0.72	0.72	0.72	0.72	0.72	0.72	0.7	0.6	0.6	0.6	0.6	0.65	1.2	1.23	1.22	1.2	1.25	1.12	1.12	1.12	1.08	1.08	1.08	1.05	1.05	1.07	1.07
European Alps	583	46.0273	6.66533	1747	0.233562	1.21027	0.39	0.38	0.4	0.55	0.8	1.08	1.04	1.07	1.06	1.01	0.99	0.95	0.93	0.88	0.85	0.83	0.8	0.82	0.82	0.8	0.79	0.77	0.76	0.77	0.78	0.77	0.75	0.86	1.92	1.92	1.87	1.86	1.84	1.82	1.83	1.84	1.84	1.88	1.88	2	1.97	1.93	1.87
European Alps	583	45.1	6.1	2350	0.191689	0.855898	NA	0.7	0.69	0.85	NA	NA	NA	1.19	NA	1.29	NA	1.1	NA	NA	0.98	0.96	0.94	0.92	NA	0.87	0.84	0.82	0.8	NA	0.81	0.79	NA	0.87	1.77	1.77	1.74	NA	NA	1.65	1.65	1.62	1.62	1.62	NA	NA	1.64	1.65	1.7
European Alps	583	45.2478	6.571	2356	0.348434	0.725275	0.72	0.68	0.76	0.85	0.95	NA	NA	0.96	0.98	0.98	0.95	NA	0.93	0.93	0.91	0.9	0.88	0.88	0.87	0.85	0.85	0.85	0.82	NA	NA	0.82	0.8	0.89	2.5	2.54	2.5	2.45	2.4	2.35	2.35	2.32	NA	2.3	2.3	2.35	2.32	2.3	NA
European Alps	583	44.893	5.54767	1250	0.115553	0.18521	NA	0.12	0.13	0.15	0.14	NA	0.3	0.27	0.27	NA	0.35	0.33	0.27	0.27	0.23	0.18	0.15	0.15	0.14	0.14	0.12	0.1	0.1	0	0	0	0	NA	NA	0.48	0.5	0.5	NA	0.5	0.48	NA	0.45	0.5	0.5	0.5	0.5	NA	0.55
European Alps	583	46.0035	6.69733	1620	0.233562	1.21027	0.39	0.39	0.4	0.55	0.57	0.85	0.8	0.82	0.84	0.8	0.8	0.75	0.73	0.68	0.65	0.64	0.62	0.63	0.63	0.62	0.6	0.6	0.6	0.55	0.59	0.59	0.55	0.65	1.73	1.75	1.73	1.72	1.67	1.66	1.62	1.63	1.6	1.62	1.65	1.85	1.8	1.77	1.75
European Alps	583	45.1885	6.69883	1960	0.348434	0.725275	1.04	1.03	1.21	1.23	1.24	1.53	1.54	1.56	1.68	1.7	1.7	1.7	1.68	1.66	1.66	NA	1.64	1.62	1.62	1.6	1.58	1.58	1.56	NA	NA	NA	1.55	1.57	2.2	NA	2.25	2.23	2.25	2.25	NA	2.24	2.23	NA	2	2	2	2	NA
European Alps	583	45.0987	5.876	1650	0.115553	0.18521	0.26	0.23	0.28	0.36	0.43	0.57	0.53	0.53	0.55	0.6	0.59	0.55	0.55	0.51	0.49	0.48	0.48	0.46	0.45	0.46	0.45	0.41	0.41	0.41	0.41	0.4	0.4	0.4	NA	NA	NA	NA	NA	NA	NA	NA	NA	NA	NA	NA	NA	NA	NA
European Alps	583	45.713	6.27633	1159	0.166313	0.700966	NA	NA	NA	NA	NA	NA	NA	0.4	0.4	0.4	0.4	0.4	NA	NA	0.35	0.35	0.35	0.3	0.3	NA	NA	0.28	0.28	0.25	0.2	0.2	0.2	NA	0.4	0.75	0.75	NA	0.7	0.7	0.5	NA	NA	0.7	0.7	0.8	0.7	1.75	0.65
European Alps	583	45.2562	5.99567	1355	0.166313	0.700966	0.1	0.1	0.13	0.19	0.17	0.33	NA	NA	0.4	0.45	NA	0.4	0.38	NA	0.28	NA	0.27	0.25	0.25	0.25	0.25	0.2	0.2	0.18	0.16	0.16	0.16	0.12	0.56	0.58	0.52	0.51	0.49	0.49	0.46	0.49	0.49	0.53	0.55	NA	0.5	NA	0.62
European Alps	583	45.9707	6.45233	1270	0.146095	0.280314	0.25	0.25	0.28	0.33	0.19	0.83	0.83	0.7	0.65	0.6	0.61	0.61	0.58	0.58	0.58	0.58	0.58	0.5	0.55	0.55	0.5	0.5	0.45	0.37	0.37	0.37	0.34	0.32	1.58	1.55	1.5	1.5	1.47	1.45	1.44	1.42	1.42	1.45	1.42	1.59	1.58	1.55	1.5
European Alps	583	45.393	6.12833	1645	0.166313	0.700966	0.05	NA	0.15	0.18	0.2	0.45	0.45	0.5	0.7	NA	0.7	0.65	0.6	0.55	0.55	0.55	0.5	NA	NA	0.5	NA	0.48	0.45	0.4	0.4	NA	0.4	0.42	0.95	1.11	1.11	1.05	NA	1	1	1	NA	1.06	1.05	1.2	1.25	1.3	NA
European Alps	583	44.9967	6.17183	2590	0.191689	0.855898	0.51	0.47	0.47	0.5	0.85	1.1	1.07	1.05	1.1	1.25	1.07	0.95	0.93	0.9	0.88	0.88	0.88	0.87	0.86	0.86	0.85	0.85	0.84	0.85	0.85	0.84	0.83	0.85	1.6	NA	NA	1.66	1.64	1.55	1.55	1.54	1.53	1.55	1.55	1.56	1.58	1.58	1.68
European Alps	583	45.0225	5.86033	1390	0.115553	0.18521	0.2	0.18	0.2	0.23	0.28	0.5	0.47	0.47	NA	0.6	0.55	0.5	0.48	0.44	0.42	0.41	0.4	0.38	0.38	0.38	0.38	0.36	0.35	0.24	0.24	0.24	0.34	0.32	1.06	1.05	NA	1	1.03	1.03	1.01	1	1	1.03	1.04	1.15	1.15	NA	1.2
European Alps	583	45.645	6.06333	1400	0.166313	0.700966	NA	0.32	0.38	0.5	0.55	0.87	0.86	0.84	NA	0.92	0.9	0.87	0.85	0.8	NA	NA	0.75	0.74	0.73	0.72	0.72	NA	NA	0.65	0.65	0.65	NA	NA	1.82	1.83	1.8	1.78	1.75	1.73	NA	NA	1.7	1.74	1.74	1.81	1.81	NA	NA
European Alps	583	45.2277	6.404	1603	0.191689	0.855898	0.18	0.18	0.28	0.4	0.5	0.6	0.6	0.56	0.6	0.6	0.6	0.53	0.5	0.5	0.45	0.43	0.42	0.41	0.41	0.4	0.4	0.38	0.37	0.36	0.37	0.37	0.35	0.41	1.15	1.25	1.25	1.25	1.25	1.18	1.17	1.15	1.15	NA	1.16	1.3	1.35	1.2	1.28
European Alps	583	45.0292	5.57033	1720	0.115553	0.18521	0.35	0.35	0.45	NA	0.4	0.85	0.9	0.9	1.15	1.25	1.25	1.25	1.2	1.03	0.8	0.65	0.65	0.65	0.65	0.65	0.65	0.6	0.55	0.56	0.57	0.56	0.55	0.57	1.35	1.4	1.35	1.35	1.15	1.1	1.1	1.1	1.1	1.15	1.2	NA	1.3	1.4	1.4
European Alps	583	45.893	6.445	1594	0.146095	0.280314	0.2	NA	0.25	0.45	NA	NA	NA	NA	0.85	NA	NA	NA	NA	0.7	0.7	0.65	0.65	0.65	0.6	NA	0.6	NA	0.6	0.55	0.55	0.55	0.55	0.6	1.55	1.55	1.5	1.5	1.4	1.4	1.35	1.35	1.35	1.4	1.4	1.5	1.5	1.5	1.45
European Alps	583	45.176	6.49383	1788	0.191689	0.855898	0.21	0.21	0.29	0.35	0.45	0.58	0.53	0.59	0.7	NA	0.68	0.64	0.59	0.48	0.47	0.45	0.43	0.43	0.47	0.46	0.41	0.39	0.38	0.35	0.36	0.35	0.33	0.4	1.42	1.45	1.45	1.45	1.46	1.45	1.45	1.45	1.45	1.45	1.39	1.46	1.44	1.43	NA
European Alps	583	45.3233	6.54167	1800	0.166313	0.700966	0.15	0.13	0.2	0.3	0.45	0.65	0.55	0.57	0.55	0.55	0.55	0.53	0.45	0.44	0.44	0.41	0.41	0.4	0.39	0.38	0.38	0.37	0.36	0.37	0.36	0.33	0.32	0.4	1.22	1.22	1.15	1.12	1.11	NA	1.11	1.12	1.11	1.13	1.12	1.23	1.22	1.22	1.18
European Alps	583	45.1558	6.66483	2208	0.348434	0.725275	1.15	1.15	1.32	1.25	1.23	1.45	1.45	1.45	1.51	NA	1.41	1.37	1.37	1.35	1.31	1.31	1.31	1.3	1.3	1.3	1.3	1.29	1.29	1.29	1.29	1.25	1.27	1.39	2.48	2.5	2.48	2.44	2.4	2.4	2.4	2.4	2.37	NA	2.41	2.34	NA	2.37	2.42
European Alps	583	45.6713	6.5405	1209	0.166313	0.700966	0.3	0.3	0.3	0.4	0.4	0.65	0.65	0.65	0.7	0.6	0.6	0.55	0.5	0.5	0.5	0.5	0.45	0.45	0.45	0.45	0.45	0.4	0.4	0.35	0.35	0.35	0.3	0.3	1.5	1.55	1.55	1.55	1.5	1.5	1.5	1.4	1.4	1.4	1.4	1.65	1.65	1.6	1.55
European Alps	583	45.3717	6.58333	1700	0.338761	0.969318	0.23	0.22	0.31	0.43	0.5	0.73	0.69	0.74	0.76	0.74	0.71	0.68	0.66	0.64	0.62	0.61	0.6	0.58	0.58	0.58	0.57	0.55	0.53	0.53	0.51	0.5	0.48	0.56	1.47	1.5	1.49	1.48	1.47	1.46	1.46	1.45	1.44	1.47	1.45	1.57	1.46	1.53	1.55
European Alps	583	45.4133	6.63217	1780	0.338761	0.969318	0.46	0.46	0.55	0.67	0.79	0.93	0.88	0.9	0.94	0.9	0.88	0.85	0.84	0.81	0.8	0.79	0.78	0.77	0.76	0.75	0.75	0.72	0.71	0.74	0.74	0.73	0.73	0.86	2	1.97	2	1.99	1.98	1.97	1.96	1.94	1.94	1.95	1.96	2.09	2.08	2.05	2.09
European Alps	583	45.4633	6.44667	1350	0.166313	0.700966	0.18	0.16	0.16	0.25	0.28	0.45	0.4	0.39	0.43	0.4	0.39	0.38	0.36	0.34	0.31	0.3	0.28	0.28	0.28	0.27	0.27	0.25	0.23	0.22	0.23	0.21	0.2	NA	1.17	1.23	1.24	1.22	1.2	1.18	1.17	1.16	1.14	1.16	1.15	1.26	1.3	1.28	1.28
European Alps	583	45.505	6.67167	1970	0.338761	0.969318	0.53	0.52	0.6	0.82	0.8	0.95	0.93	0.92	0.92	0.9	0.88	0.87	0.85	0.84	0.82	0.8	0.78	0.78	0.78	0.78	0.75	0.72	0.7	0.7	0.7	0.7	0.7	0.82	2.3	2.28	2.28	2.27	2.25	2.23	2.22	2.2	2.2	2.23	2.25	2.38	2.35	2.33	2.34
European Alps	583	45.3817	6.72	1416	0.338761	0.969318	0.19	0.18	0.22	0.3	0.42	0.69	0.63	0.63	0.65	0.63	0.59	0.57	0.52	0.51	0.46	0.46	0.45	0.45	0.44	0.44	0.44	0.43	0.42	0.4	0.4	0.4	0.4	0.43	1.07	NA	1.13	1.08	1.07	NA	1.06	1	1	NA	1	1.14	1.24	1.22	1.26
European Alps	583	45.7918	6.69983	1780	0.233562	1.21027	0.55	0.53	0.6	0.7	0.75	1.03	1	1	1	1	0.8	0.9	0.88	0.85	0.8	0.8	0.8	0.8	0.8	0.79	0.79	0.75	0.75	0.75	0.75	0.85	0.75	0.9	2.45	2.55	NA	2.5	2.45	2.4	2.4	2.4	2.4	2.4	2.4	2.7	2.65	2.65	2.6
European Alps	583	45.1207	5.89567	2022	0.115553	0.18521	0.67	0.65	0.7	0.7	0.93	1.1	1.01	1.03	1.07	1.16	1.11	1.05	1	0.98	0.95	0.95	0.95	0.95	0.93	NA	0.96	0.9	0.88	0.9	0.91	0.91	0.91	0.92	2.4	2.45	2.4	2.4	2.37	2.36	2.35	2.32	2.32	2.33	2.3	2.5	2.46	2.6	2.58
European Alps	583	45.1115	5.60917	1400	0.115553	0.18521	0.15	NA	0.15	0.15	0.15	NA	NA	0.3	0.3	0.3	NA	0.25	0.2	0.2	0.18	0.1	0.1	0.1	0.1	0.1	0.1	0.05	0.05	0.05	0.05	NA	0.05	0.05	0.6	NA	0.55	0.5	0.35	0.35	NA	0.35	NA	0.4	0.4	0.45	0.45	0.55	0.55
European Alps	583	45.2433	6.26667	1585	0.191689	0.855898	0.16	0.14	0.19	NA	0.67	0.68	0.55	0.52	0.54	0.53	NA	0.49	0.49	NA	0.44	0.44	0.4	NA	0.39	0.39	0.38	0.36	0.35	0.32	NA	NA	0.3	0.36	1.11	1.15	1.14	1.09	1.08	1.06	1.05	1.05	1.04	1.08	1.06	1.18	1.14	1.16	1.16
European Alps	583	45.345	5.8465	1700	0.112439	0.173332	NA	NA	NA	NA	0.5	0.8	NA	0.85	1	1.1	0.95	NA	NA	0.75	0.7	0.7	0.7	0.65	0.65	0.65	0.65	0.6	0.6	0.57	0.6	0.55	0.55	0.55	1.7	1.65	1.65	1.75	1.75	1.7	1.7	1.7	1.7	1.7	1.7	1.8	1.85	2.05	2
European Alps	583	45.7583	6.52883	1636	0.146095	0.280314	NA	0.35	0.42	NA	0.55	NA	NA	NA	NA	NA	NA	NA	0.75	NA	NA	NA	NA	0.62	NA	NA	NA	NA	NA	NA	0.55	0.55	NA	NA	NA	NA	NA	NA	2.12	NA	NA	NA	NA	NA	NA	2.25	2.15	NA	NA
European Alps	583	45.0255	6.28867	2420	0.191689	0.855898	0.54	NA	NA	NA	NA	NA	1	NA	1	NA	NA	1	NA	NA	0.9	NA	NA	0.9	NA	NA	NA	NA	0.85	NA	NA	0.85	NA	NA	1.4	NA	NA	1.35	NA	1.35	NA	NA	1.35	NA	NA	1.5	NA	NA	NA
European Alps	583	45.4178	6.36333	1594	0.166313	0.700966	0.25	0.23	NA	NA	0.5	NA	0.7	0.65	0.65	NA	0.8	0.62	0.5	0.48	0.45	0.4	NA	NA	0.37	0.37	0.37	0.36	0.35	NA	NA	0.35	0.35	0.37	0.9	0.92	0.93	0.93	NA	0.85	0.85	0.87	0.87	0.88	0.9	NA	1	1.02	0.97
European Alps	583	44.69	5.93767	1281	0.148982	0.304536	NA	0	0	0.04	0.04	NA	0.06	NA	NA	NA	0.02	0.02	NA	NA	NA	0	0	0	0	NA	0	NA	0	0	0	NA	NA	0	0.09	0.07	0.07	NA	NA	NA	NA	NA	NA	0.05	NA	NA	NA	0.11	NA
European Alps	583	45.2945	6.5825	2283	0.338761	0.969318	0.75	0.75	NA	NA	0.87	NA	1.15	1.15	NA	NA	1.08	1.01	0.88	0.88	NA	0.88	0.87	0.87	0.87	0.87	NA	NA	0.86	0.86	0.9	0.89	0.87	NA	NA	NA	NA	NA	NA	NA	NA	NA	NA	NA	NA	NA	NA	NA	NA
European Alps	583	44.7093	6.3165	2130	0.148982	0.304536	0.15	0.15	0.35	0.58	0.75	0.85	0.8	0.8	0.75	0.75	0.75	0.75	0.6	0.55	0.55	NA	0.5	0.5	0.5	0.45	0.45	0.4	0.35	0.35	0.3	0.3	0.3	0.42	1.85	1.82	1.8	1.75	1.79	1.77	1.75	1.75	1.75	1.75	1.7	1.7	1.68	1.75	1.8
European Alps	583	45.1588	6.09767	1720	0.191689	0.855898	NA	0.1	NA	NA	0.54	NA	NA	NA	0.54	NA	0.6	NA	NA	NA	NA	NA	NA	NA	NA	NA	0.43	NA	NA	NA	NA	NA	NA	NA	1.54	1.6	1.58	1.56	1.57	1.52	1.52	NA	1.5	1.5	1.5	1.58	1.55	1.64	1.63
European Alps	583	44.818	6.48583	1680	0.191689	0.855898	0.09	0.09	0.22	0.4	0.61	0.6	0.58	0.55	0.53	0.6	0.57	0.59	0.55	0.58	0.54	0.53	0.5	0.48	0.47	0.47	0.47	0.46	0.46	0.45	0.44	0.43	0.43	0.46	1.35	1.29	1.28	1.26	1.47	1.4	1.35	1.34	1.33	1.32	1.31	1.31	1.3	1.3	1.28
European Alps	583	45.1632	6.46533	2295	0.191689	0.855898	0.39	0.39	0.48	0.63	0.79	0.81	0.76	0.81	0.81	0.82	0.79	0.73	0.68	0.65	0.62	0.62	0.62	0.61	0.6	0.6	0.6	0.58	NA	0.58	0.58	0.57	0.56	0.67	1.96	1.98	2	2	NA	1.91	1.9	1.9	1.87	1.9	1.88	1.96	1.97	1.98	2
European Alps	583	44.4817	6.56283	1895	0.178624	0.26085	0.14	0.14	0.25	0.26	0.5	0.7	0.7	NA	NA	0.76	0.76	0.76	NA	0.8	0.58	0.48	0.48	0.48	0.45	0.45	0.45	NA	0.45	0.44	0.44	0.4	0.4	0.6	1.02	1.07	1	NA	1	1.02	1	NA	1	NA	0.98	1	NA	1.05	1.05
European Alps	583	44.9245	6.57133	1905	0.348434	0.725275	NA	0.26	0.39	0.55	NA	0.66	0.61	0.62	0.6	0.59	0.58	0.6	0.58	0.57	0.55	0.54	0.53	0.52	0.52	0.51	0.48	0.46	0.46	0.45	0.44	0.44	0.44	0.63	1.2	1.2	1.18	1.17	1.23	1.2	1.19	1.19	1.18	1.13	1.13	1.13	1.13	1.14	1.17
European Alps	583	44.9498	6.501	2185	0.191689	0.855898	0.85	0.84	0.98	1.18	1.34	1.09	1.08	1.15	1.15	1.21	NA	1.18	1.18	1.17	1.14	1.13	1.12	1.11	1.11	1.11	1.1	1.09	1.09	1.07	1.07	1.07	1.06	1.3	1.93	1.91	1.87	1.85	1.98	1.94	1.91	1.88	1.87	1.85	1.83	1.82	1.82	1.86	1.89
European Alps	583	44.36	6.58467	2100	0.178624	0.26085	0.18	0.18	0.3	0.5	0.64	0.75	0.72	0.68	0.6	0.63	0.63	0.64	0.58	0.56	0.52	0.52	0.52	0.52	0.52	0.52	0.52	0.52	0.52	0.45	0.45	0.45	0.45	0.54	1.32	1.33	1.33	1.3	1.37	NA	1.32	1.32	1.32	1.3	1.28	NA	NA	1.25	1.24
European Alps	583	46.1655	6.65833	1550	0.233562	1.21027	0.2	0.19	0.22	0.25	0.48	0.72	0.68	0.71	0.63	0.6	0.58	0.56	0.53	0.51	0.48	0.47	0.44	0.43	0.4	0.39	0.37	0.34	0.3	0.29	0.3	0.26	0.24	0.36	1.95	1.9	1.85	1.83	1.79	1.78	1.77	1.77	1.75	1.79	1.8	1.96	1.92	1.87	1.85
European Alps	583	44.561	6.67033	2222	0.178624	0.26085	0.55	0.53	0.63	0.75	0.9	1	0.95	0.9	0.9	0.95	0.9	0.9	0.9	0.88	NA	0.85	0.85	0.85	0.8	0.8	0.8	0.8	0.8	0.8	0.8	0.8	0.78	0.9	1.55	1.57	1.52	1.51	NA	1.53	1.52	1.49	1.47	1.46	NA	1.42	1.41	NA	1.45
European Alps	583	44.2898	6.56167	1900	0.178624	0.26085	0.18	0.18	0.27	0.5	0.5	NA	0.8	0.78	0.78	0.76	NA	0.78	0.78	0.7	0.69	0.68	0.63	0.63	0.6	0.57	0.6	0.55	0.55	0.5	0.5	0.44	NA	0.5	1.46	1.45	NA	1.42	1.52	1.53	1.48	1.46	1.47	1.46	1.43	1.43	1.43	1.43	1.41
European Alps	583	44.8708	6.48717	1270	0.191689	0.855898	0	0	0.03	0.12	0.18	0.48	NA	0.35	0.35	0.4	NA	0.4	0.35	NA	NA	NA	NA	0.2	NA	NA	0.1	NA	NA	NA	0	0	0	0	NA	NA	NA	0.65	NA	NA	NA	NA	0.8	NA	0.75	NA	0.75	NA	NA
European Alps	583	46.4799	7.13982	1030	0.131797	0.161843	NA	0.25	NA	NA	NA	0.52	NA	0.35	0.36	NA	0.34	NA	NA	NA	NA	NA	0.28	NA	NA	NA	0.23	NA	NA	0.12	NA	NA	NA	0.05	NA	0.06	0.04	0.04	0.03	NA	0.02	NA	NA	NA	0.05	0.18	NA	NA	NA
European Alps	583	46.73	8.17	591	0.271846	0.914146	0.04	0.03	NA	0	0	0.11	0.0533333	0.07	0.06	NA	0.06	0.06	0.03	0.02	NA	NA	NA	NA	NA	NA	NA	NA	NA	0	NA	NA	NA	NA	NA	0	0	0	0	0	0	NA	NA	0	0	0.06	0.12	0.1	0.08
European Alps	583	46.94	7.80864	751	0.146287	0.184181	0.08	0.03	0.01	0	0	0.12	0.03	0.03	0.02	0.01	0.01	0	0	0	0	0	0	0	0	0	0	0	0	0	0	0	0	0.01	0	0	0	0	0	0	0	0	0	0	0	0.08	0.04	0.03	0
European Alps	583	46.6569	7.06768	716.25	0.131797	0.161843	0.01	0	0	0	0	0	0.09	0.07	0.05	0.01	0	0	0	0	0	0	0	0	0	0	0	0	0	0	0	0	0	0.02	NA	NA	NA	NA	NA	NA	NA	NA	NA	0.02	NA	NA	NA	NA	NA
European Alps	583	46.82	8.41	1036	0.143677	0.257465	NA	NA	NA	NA	NA	NA	NA	NA	NA	NA	NA	NA	NA	NA	NA	NA	NA	NA	NA	NA	NA	NA	NA	NA	NA	NA	NA	NA	NA	NA	NA	NA	NA	NA	NA	NA	NA	NA	NA	NA	NA	NA	NA
European Alps	583	46.6673	8.58414	1102.67	0.320942	0.954823	0.245	0.235	0.205	0.195	0.195	0.32	0.305	0.315	0.33	0.31	0.295	0.28	0.246667	0.25	0.24	0.23	0.25	0.37	0.355	0.33	0.303333	0.226667	0.225	0.26	0.295	0.3	0.235	0.225	0.415	0.475	0.463333	0.445	0.433333	0.42	0.42	0.43	0.42	0.395	0.395	0.495	0.495	0.49	0.51
European Alps	583	47.1315	8.75827	911	0.153364	0.275691	0.15	0.12	NA	0.11	NA	0.19	0.2	0.24	NA	NA	NA	0.23	0.22	0.22	0.21	0.2	NA	NA	NA	NA	NA	NA	NA	NA	NA	NA	NA	NA	NA	NA	NA	NA	0.08	0.07	NA	0.06	NA	NA	NA	NA	NA	0.2	0.2
European Alps	583	47.2496	9.34115	2492	0.162978	0.545761	2.14	2.19	2.19	2.21	2.21	2.28	2.28	2.32	2.3	2.25	2.25	2.25	2.23	2.2	2.2	2.15	2.13	2.28	2.28	2.24	2.31	2.42	2.36	2.41	2.56	2.5	2.45	2.42	4.95	5.06	5.05	5.1	5.1	4.97	4.96	4.97	4.96	4.96	4.96	5.1	5.35	5.35	5.35
European Alps	583	46.92	9.18	960	0.162978	0.545761	0.23	0.2	0.15	0.12	0.1	0.25	0.23	0.27	0.22	0.22	0.22	0.21	0.16	0.13	0.11	0.11	0.1	0.24	0.18	0.16	0.13	0.1	0.07	0.02	0.1	0.05	0.02	NA	0.07	0.17	0.13	0.12	0.12	0.1	0.1	0.1	0.1	0.1	0.1	0.2	0.22	0.2	0.19
European Alps	583	47.0324	9.06844	516.5	0.162978	0.545761	0.22	0.22	0.18	0.18	0.16	0.13	0.12	0.13	0.12	0.12	0.12	0.11	0.1	0.1	0.1	0.08	0.08	0.08	0.07	0.07	0.05	0	0	0	0	0	0	0	0	0.02	0	0.01	0	0	0	0.01	0	0	0	0.08	0.13	0.12	0.12
European Alps	583	46.63	8.58	1438	0.320942	0.954823	NA	NA	NA	NA	NA	NA	NA	NA	NA	NA	NA	NA	NA	NA	NA	NA	NA	NA	NA	NA	NA	NA	NA	NA	NA	NA	NA	NA	NA	NA	NA	NA	NA	NA	NA	NA	NA	NA	NA	NA	NA	NA	NA
European Alps	583	46.4916	7.56046	1326.25	0.164185	0.560212	0.16	0.13	0.12	0.11	0.14	0.41	0.41	0.43	0.48	0.44	0.42	0.41	0.38	0.34	0.32	0.3	0.28	0.34	0.3	0.3	0.28	0.24	0.2	0.17	0.22	0.2	0.16	0.14	0.09	0.18	0.14	0.13	0.12	0.12	0.11	0.11	0.11	0.11	0.12	0.22	0.31	0.25	0.22
European Alps	583	46.5712	8.33222	1965.5	0.271846	0.914146	0.79	0.67	0.69	0.71	0.72	0.94	0.98	1.02	1	0.95	0.95	0.95	0.94	0.94	0.94	0.87	0.85	0.95	0.93	0.89	0.9	0.9	0.85	0.87	1	1	0.98	0.97	2.6	2.65	2.62	2.6	2.6	2.56	2.53	2.48	2.4	2.4	2.4	2.68	2.8	2.7	2.6
European Alps	583	46.5	8.31	1347	0.271846	0.914146	0.4	0.4	0.4	0.42	0.5	0.68	0.65	0.68	0.6	0.55	0.55	0.55	0.53	0.52	0.48	0.56	0.54	0.58	0.56	0.54	0.55	0.54	NA	0.5	0.5	0.45	0.45	0.42	1.8	1.79	1.78	1.77	1.75	1.75	1.75	1.73	1.75	1.75	1.75	1.74	1.72	1.74	1.75
European Alps	583	46.65	10.27	1969	0.27691	0.83187	0.5	NA	0.46	NA	NA	0.53	NA	NA	NA	0.46	NA	NA	NA	NA	NA	NA	NA	NA	NA	0.39	NA	NA	NA	NA	NA	0.38	NA	0.36	NA	NA	NA	NA	NA	NA	NA	NA	NA	NA	NA	1.28	NA	NA	NA
European Alps	583	46.7087	8.85246	1194	0.320942	0.954823	0.23	0.21	0.17	0.15	0.15	0.26	0.24	0.26	0.24	0.21	0.22	0.21	0.2	0.18	0.17	0.13	0.09	0.13	0.07	0.03	0.01	0	0	0	0.02	0	0	0	0.48	0.6	0.56	0.53	0.5	0.49	0.49	0.49	0.49	0.49	0.49	0.52	0.55	0.52	0.52
European Alps	583	46.81	9.84	1595	0.27653	0.953287	NA	NA	NA	NA	NA	NA	NA	NA	NA	NA	NA	NA	NA	NA	NA	NA	NA	NA	NA	NA	NA	NA	NA	NA	NA	NA	NA	NA	NA	NA	NA	NA	NA	NA	NA	NA	NA	NA	NA	NA	NA	NA	NA
European Alps	583	46.7863	9.6745	1846	0.162978	0.545761	NA	NA	NA	NA	NA	NA	NA	NA	NA	NA	NA	NA	NA	NA	NA	NA	NA	NA	NA	NA	NA	NA	NA	NA	NA	NA	NA	NA	NA	NA	NA	NA	NA	NA	NA	NA	NA	NA	NA	NA	NA	NA	NA
European Alps	583	46.77	9.22	1421	0.162978	0.545761	0.15	0.14	0.14	NA	NA	0.12	0.11	0.11	0.1	0.1	NA	0.1	0.09	0.09	0.08	0.07	0.07	NA	NA	0.04	NA	0.02	NA	NA	NA	NA	NA	NA	0.44	0.44	0.44	NA	0.43	0.43	0.43	0.43	0.42	0.41	NA	0.41	0.4	0.4	0.39
European Alps	583	46.53	9.88	1709	0.27691	0.83187	0.31	0.21	0.17	0.16	0.16	NA	0.21	0.21	0.21	0.2	0.22	NA	NA	0.19	0.17	0.16	0.16	0.16	0.16	NA	0.15	0.14	0.13	0.13	0.13	NA	NA	NA	0.76	0.85	0.79	NA	NA	0.72	0.72	0.7	0.68	0.66	NA	NA	0.65	0.61	0.59
European Alps	583	46.6	10.43	1384	0.190423	0.597964	NA	NA	NA	NA	NA	NA	NA	NA	NA	NA	NA	NA	NA	NA	NA	NA	NA	NA	NA	NA	NA	NA	NA	NA	NA	NA	NA	NA	NA	NA	NA	NA	NA	NA	NA	NA	NA	NA	NA	NA	NA	NA	NA
European Alps	583	46.79	10.28	1305	0.27653	0.953287	NA	0.21	NA	NA	NA	NA	NA	NA	NA	NA	0.25	0.24	NA	NA	NA	NA	NA	0.18	NA	NA	NA	NA	NA	NA	NA	NA	0.07	0.07	NA	0.7	NA	0.65	NA	NA	NA	0.6	0.59	0.58	0.57	NA	NA	0.58	NA
European Alps	583	47.3995	10.2783	806.5	0.138824	0.275376	0.28	0.26	0.25	0.23	0.22	0.28	0.26	0.27	0.25	0.26	0.26	0.26	0.22	0.22	0.22	0.22	0.21	0.23	0.21	0.2	0.18	0.13	0.09	0.09	0.16	0.12	0.1	0.08	0.07	0.15	0.13	0.15	0.14	0.13	0.13	0.14	0.13	0.13	0.13	0.13	0.29	0.24	0.22
European Alps	583	47.4209	10.9883	2962	0.116084	0.127863	2.35	2.35	2.05	2.05	2.1	2.1	2.05	2	2	2	2	2	2	2	2	2	1.97	2.15	2.15	2.15	2.2	2.35	2.3	2.32	2.4	2.4	2.35	2.35	4	4.2	4.2	4.05	4	3.9	3.9	3.9	3.85	3.8	3.8	3.9	4.1	3.85	3.8
European Alps	583	47.2706	9.60986	437	0.119684	0.172122	0.04	0.005	0	0	0	0	0	0	0	0	0	0	0	0	0	0	0	0	0	0	0	0	0	0	0	0	0	0	0	0	0	0	0	0	0	0	0	0	0	0.02	0.08	0.03	0.01
European Alps	583	47.1308	10.27	1294.5	0.27653	0.953287	0.4	0.35	0.3	0.29	0.31	0.34	0.34	0.35	0.35	0.34	0.34	0.34	0.32	0.32	0.305	0.29	0.29	0.33	0.32	0.32	0.295	0.24	0.23	0.23	0.25	0.23	0.205	0.2	1.3	1.3	1.3	1.29	1.29	1.28	1.25	1.28	1.28	1.25	1.2	1.25	1.27	1.25	1.23
European Alps	583	47.1298	10.2302	2082.67	0.27653	0.953287	1.61333	1.59333	1.55	1.53	1.52667	1.60667	1.56	1.55667	1.55	1.53	1.52	1.5	1.48	1.47	1.46	1.44	1.43	1.58	1.56	1.54667	1.51667	1.61667	1.57	1.68667	1.76	1.69	1.65	1.57667	2.55333	2.55333	2.54667	2.53	2.51333	2.5	2.49	2.48667	2.48	2.47	2.47	2.57	2.57	2.54667	2.52333
European Alps	583	47.14	10.56	809	0.194965	0.792227	0.07	0.05	0.03	NA	NA	0.04	NA	0.02	NA	NA	NA	NA	NA	NA	NA	NA	NA	NA	NA	NA	NA	NA	NA	NA	NA	NA	NA	NA	0.37	0.37	0.36	NA	0.36	0.35	0.35	NA	0.35	0.35	NA	0.33	0.33	0.32	0.32
European Alps	583	46.8906	10.4985	1341	0.194965	0.792227	0.25	0.2	NA	0.15	0.15	NA	0.2	0.15	0.1	0.1	0.1	0.1	0.1	0.1	0.05	0.05	0.05	0.05	0.05	0.05	0.05	NA	NA	NA	NA	NA	NA	NA	0.9	1	1	NA	0.9	0.85	0.85	NA	0.85	0.85	NA	NA	0.8	0.2	0.75
European Alps	583	47.5	10.75	870	0.131351	0.24796	0.21	0.18	0.18	0.18	0.16	0.17	0.16	0.17	0.16	0.16	0.16	0.16	0.15	0.15	0.14	0.13	NA	0.12	0.12	0.11	NA	0.1	0.08	0.02	0.1	0.05	0.04	0.02	0.17	0.2	NA	0.18	0.17	0.17	0.16	0.16	0.16	0.16	0.16	0.2	0.27	0.26	0.25
European Alps	583	47.32	11.18	1184	0.116084	0.127863	0.38	NA	NA	0.33	0.35	0.36	0.37	NA	NA	NA	0.33	0.31	0.3	0.3	0.28	0.26	NA	NA	NA	NA	0.23	0.2	0.17	0.07	0.08	0.07	0.05	NA	NA	NA	NA	NA	NA	NA	NA	NA	NA	NA	NA	NA	NA	NA	NA
European Alps	583	46.8678	11.023	1941	0.19727	0.749674	0.483333	0.43	0.383333	0.376667	0.373333	0.415	0.476667	0.46	0.453333	0.44	0.436667	0.396667	0.43	0.423333	0.396667	0.386667	0.386667	0.436667	0.433333	0.426667	0.423333	0.346667	0.366667	0.35	0.373333	0.37	0.366667	0.366667	1.26	1.42333	1.34	1.34	1.315	1.34333	1.34	1.305	1.33667	1.3	1.255	1.315	1.38	1.34667	1.3
European Alps	583	47.102	9.73889	1030	0.27653	0.953287	0.213333	0.205	0.1	0.095	0.08	0.206667	0.166667	0.19	0.175	0.165	0.186667	0.156667	0.133333	0.11	0.106667	0.103333	0.1	0.14	0.12	0.11	0.103333	0.0966667	0.07	0.06	0.123333	0.0866667	0.0733333	0.0566667	0.0866667	0.215	0.19	0.19	0.143333	0.14	0.126667	0.13	0.123333	0.123333	0.195	0.216667	0.316667	0.286667	0.256667
European Alps	583	47.2619	10.0865	1250.33	0.138824	0.275376	0.56	0.52	0.495	0.48	0.483333	0.6	0.585	0.575	0.565	0.555	0.55	0.54	0.56	0.52	0.505	0.49	0.47	0.725	0.66	0.66	0.613333	0.595	0.516667	0.543333	0.62	0.596667	0.535	0.525	1.07667	1.26667	1.23	1.25	1.20667	1.19333	1.16	1.16333	1.16	1.16	1.2	1.315	1.44667	1.42667	1.35333
European Alps	583	47.1308	10.1217	1219.5	0.27653	0.953287	0.385	0.375	0.345	0.31	0.32	0.415	0.415	0.415	0.4	0.4	0.375	0.365	0.35	0.325	0.315	0.3	0.27	0.47	0.395	0.36	0.325	0.29	0.25	0.26	0.37	0.295	0.27	0.24	1.04	1.22	1.18	1.13	1.165	1.115	1.1	1.1	1.1	1.085	1.06	1.175	1.245	1.215	1.19
European Alps	583	47.26	10.19	1470	0.138824	0.275376	0.4	NA	NA	0.38	0.38	0.5	0.5	NA	NA	NA	0.5	0.48	0.46	0.45	0.45	0.45	NA	NA	NA	0.48	0.45	0.45	0.45	0.45	0.55	0.46	0.43	0.43	NA	NA	1.05	NA	NA	NA	NA	NA	NA	1	NA	NA	NA	NA	NA
European Alps	583	47.26	10.3403	1088.67	0.131351	0.24796	0.253333	0.24	0.24	0.23	0.23	0.316667	0.29	0.305	0.29	0.29	0.29	0.283333	0.283333	0.283333	0.283333	0.28	0.28	0.32	0.32	0.32	0.29	0.22	0.196667	0.196667	0.276667	0.216667	0.203333	0.183333	0.726667	0.783333	0.745	0.74	0.766667	0.756667	0.725	0.76	0.75	0.75	0.725	0.75	0.766667	0.76	0.76
European Alps	583	46.9276	10.8799	2853.25	0.194965	0.792227	1.46503	1.43324	1.40587	1.40107	1.36802	1.41565	1.47148	1.44907	1.4097	1.40809	1.41329	1.38758	1.38143	1.36033	1.34654	1.34004	1.34798	1.48153	1.44663	1.42858	1.43494	1.41468	1.36966	1.3583	1.45627	1.40153	1.39109	1.36208	2.73407	2.82985	2.77994	2.76028	2.73392	2.72039	2.69842	2.70315	2.69244	2.67008	2.65773	2.8967	2.87751	2.8241	2.78245
European Alps	583	47.1633	11.85	639	0.17274	0.585629	0.18	NA	0.1	NA	0.08	NA	0.1	NA	NA	NA	0.09	0.08	0.08	NA	0.08	0.08	0.08	NA	0.15	0.15	0.15	NA	0.1	0.08	0.08	NA	NA	NA	NA	0.28	0.28	NA	0.29	0.29	0.29	NA	0.26	NA	NA	NA	NA	0.37	NA
European Alps	583	46.76	10.53	1461	0.194965	0.792227	0.12	0.12	0.09	0.09	0.1	0.16	0.15	0.14	0.11	0.04	0.14	0.14	0.14	NA	0.1	0.08	0.07	0.07	0.06	0.05	0.04	0.03	0.02	0.02	0.02	0.01	0.01	NA	1.11	1.15	1.15	1.15	1.15	1.13	1.1	1.06	1	0.98	0.97	1	1	NA	0.99
European Alps	583	47.6658	11.0817	740	0.116084	0.127863	0.18	0.16	0	0	0	0	0	0	0	0	0	0	0	0	0	0	0	0	0	0	0	0	0	0	0.03	0	0	0	0	0.03	0	0.02	0	0	0	0.02	0	0	0	0.01	0.04	0	0
European Alps	583	47.4783	11.2667	981	0.116084	0.127863	0.26	0.2	0.17	0.15	0.14	0.2	0.2	0.18	0.17	0.15	0.14	0.14	0.14	0.13	0.13	0.12	0.12	0.15	0.16	0.14	0	0	0	0	0.04	0	0	0	0.07	0.15	0.15	0.15	0.14	0.14	0.14	0.14	0.14	0.14	0.15	0.23	0.27	0.24	0.22
European Alps	583	47.6367	10.3903	872	0.131351	0.24796	0.25	0.23	0.21	0.19	0.16	0.2	0.19	0.2	0.19	0.19	0.19	0.18	0.18	0.18	0.17	0.16	0.14	0.2	0.2	0.19	0.16	0	0	0.01	0.06	0	0	0.02	0	0.14	0.12	0.11	0.09	0.07	0.06	0.07	0.07	0.06	0.06	0.15	0.22	0.18	0.16
European Alps	583	46.75	10.533	1461	0.190423	0.597964	0.16	0.089	0.089	0.099	0.13	0.15	0.14	0.109	0.041	0.109	0.14	0.13	0.14	0.099	0.079	0.071	0.079	0.061	0.051	0.041	0.041	0.02	0.02	0.02	0.01	0.01	0.01	0.01	1.13	1.151	1.151	1.151	1.13	1.13	1.059	1.001	0.98	0.97	0.95	1.001	0.991	0.991	1.001
European Alps	583	47.25	9.35	2502	0.162978	0.545761	2.14	2.19	2.19	2.21	2.21	2.28	2.28	2.32	2.3	2.25	2.25	2.25	2.23	2.2	2.2	2.15	2.13	2.28	2.28	2.24	2.31	2.42	2.36	2.41	2.56	2.5	2.45	2.42	4.95	5.06	5.05	5.1	5.1	4.97	4.96	4.97	4.96	4.96	4.96	5.1	5.35	5.35	5.35
European Alps	583	47.5069	11.5912	946	0.130925	0.16055	0.413082	0.387396	0.375949	0.381053	0.37883	0.375129	0.375402	0.368549	0.374806	0.367587	0.359935	0.363482	0.366892	0.369658	0.368509	0.363308	0.383302	0.423109	0.413438	0.411697	0.400123	0.369255	0.343313	0.340893	0.361103	0.343513	0.336343	0.337859	0.939977	0.989651	0.95466	0.95352	0.944303	0.925547	0.917632	0.928363	0.91011	0.900582	0.928651	1.01726	1.02549	0.985125	0.979329
European Alps	583	47.4418	11.7627	1824	0.130925	0.16055	0.626424	0.615327	0.590926	0.613275	0.612061	0.674046	0.673914	0.649934	0.625875	0.617809	0.610967	0.602529	0.590812	0.587587	0.57872	0.580036	0.635	0.690494	0.67514	0.677881	0.653905	0.633179	0.596842	0.641255	0.625876	0.656083	0.627271	0.630316	1.54373	1.57945	1.53839	1.56007	1.52861	1.52507	1.49382	1.47446	1.45454	1.42726	1.44031	1.5313	1.51502	1.51323	1.511
European Alps	583	46.9604	10.7384	1651	0.194965	0.792227	0.40168	0.370607	0.355568	0.339407	0.331428	0.377594	0.393567	0.371939	0.380533	0.392947	0.387512	0.384419	0.378697	0.373169	0.362222	0.354997	0.356409	0.377017	0.370607	0.342732	0.340328	0.311991	0.2848	0.314968	0.334113	0.309025	0.281085	0.27578	1.0735	1.12446	1.08734	1.05395	1.05018	1.03697	1.00647	1.00426	1.00073	0.990148	0.983253	1.12063	1.08388	1.04578	1.05278
European Alps	583	47.0898	11.176	2039	0.19727	0.749674	0.394401	0.385123	0.37852	0.373222	0.358799	0.410417	0.456065	0.413267	0.415012	0.419332	0.419586	0.413222	0.414066	0.410792	0.396364	0.393292	0.417052	0.449984	0.451743	0.427591	0.405137	0.405938	0.399435	0.433519	0.474914	0.446415	0.418477	0.418095	1.18072	1.29726	1.23334	1.1924	1.16573	1.15838	1.13013	1.12127	1.13285	1.1158	1.09802	1.21608	1.2466	1.22493	1.18326
European Alps	583	47.2071	11.0059	1920	0.19727	0.749674	0.620379	0.602554	0.596755	0.580125	0.600366	0.685757	0.710808	0.694634	0.681517	0.662903	0.649728	0.637392	0.642984	0.631443	0.611564	0.605662	0.660243	0.719686	0.711114	0.702165	0.694122	0.656738	0.632162	0.665881	0.677351	0.663664	0.65084	0.676376	1.51394	1.5788	1.52996	1.50963	1.48911	1.46258	1.44993	1.44001	1.42833	1.40985	1.40906	1.56546	1.56394	1.50601	1.51733
European Alps	583	47.5222	9.91472	1015	0.138824	0.275376	0.22	0.18	0.16	0.15	0.12	0.16	0.14	0.15	0.15	0.15	0.15	0.13	0.12	0.12	0.1	0.08	0.08	0.15	0.13	0.1	0.07	0.06	0.05	0.05	0.07	0.04	0.02	0.09	0.2	0.41	0.38	0.38	0.38	0.37	0.35	0.37	0.35	0.35	0.34	0.54	0.63	0.6	0.55
European Alps	583	47.5322	11.7053	904	0.130925	0.16055	0.35	0.31	0.3	0.3	0.29	0.28	0.28	0.28	0.28	0.28	0.28	0.27	0.27	0.27	0.27	0.26	0.26	0.34	0.32	0.3	0.29	0.28	0.26	0.25	0.29	0.25	0.24	0.23	0.78	0.85	0.84	0.82	0.82	0.81	0.8	0.81	0.81	0.81	0.8	0.87	0.96	0.94	0.92
European Alps	583	47.3142	9.67444	807	0.119684	0.172122	0.08	0.03	0	0	0	0.04	0	0.03	0	0	0	0	0	0	0	0	0	0	0	0	0	0	0	0	0.02	0	0	0	0	0.02	0	0.01	0	0	0	0.02	0	0	0	0.04	0.14	0.11	0.08
European Alps	583	47.4575	9.84861	715	0.138824	0.275376	0.24	0.2	0.18	0.18	0.15	0.18	0.17	0.17	0.17	0.15	0.15	0.15	0.15	0.15	0.13	0.13	0.13	0.12	0.12	0.12	0.08	0.03	0	0	0.02	0	0	0.01	0	0.14	0.14	0.14	0.13	0.08	0.06	0.07	0.07	0.07	0.07	0.12	0.24	0.18	0.14
European Alps	583	47.3111	10.0186	835	0.138824	0.275376	0.37	0.35	0.33	0.31	0.29	0.33	0.32	0.32	0.32	0.32	0.32	0.32	0.32	0.32	0.32	0.32	0.32	0.35	0.35	0.34	0.33	0.3	0.28	0.27	0.3	0.28	0.28	0.28	0.5	0.6	0.58	0.58	0.58	0.58	0.57	0.57	0.57	0.57	0.58	0.61	0.75	0.69	0.67
European Alps	583	47.2564	10.1858	1476.5	0.138824	0.275376	0.48	0.46	0.425	0.43	0.44	0.575	0.56	0.55	0.545	0.535	0.53	0.515	0.505	0.485	0.48	0.47	0.455	0.625	0.57	0.535	0.5	0.465	0.435	0.47	0.55	0.455	0.43	0.425	0.99	1.105	1.06	1.065	1.055	1.025	1.015	0.995	0.99	0.99	1.005	1.06	1.035	1.02	0.99
European Alps	583	47.5003	10.5058	1100	0.131351	0.24796	0.37	0.28	0.27	0.25	0.24	0.27	0.24	0.24	0.24	0.23	0.23	0.23	0.22	0.21	0.19	0.18	0.2	0.28	0.25	0.22	0.18	0.11	0.06	0.06	0.16	0.06	0.05	0.06	0.12	0.17	0.16	0.16	0.16	0.15	0.15	0.15	0.15	0.15	0.14	0.17	0.3	0.24	0.24
European Alps	583	47.4047	10.9203	960	0.131351	0.24796	0.28	0.25	0.23	0.23	0.2	0.24	0.22	0.2	0.2	0.19	0.17	0.17	0.17	0.17	0.17	0.15	0.14	0.14	0.14	0.12	0.09	0.09	0.09	0.05	0.05	0.03	0	0	0.31	0.35	0.33	0.33	0.33	0.32	0.32	0.32	0.31	0.31	0.31	0.35	0.35	0.32	0.31
European Alps	583	47.3263	11.1769	1190	0.116084	0.127863	0.355	0.33	0.325	0.31	0.33	0.345	0.355	0.36	0.35	0.34	0.33	0.32	0.31	0.31	0.295	0.28	0.265	0.345	0.295	0.29	0.27	0.245	0.21	0.16	0.17	0.155	0.14	0.11	1.01	1.06	1.04	1.025	1.015	0.995	0.985	0.98	0.975	0.96	0.96	1.015	1.035	1.02	1.005
European Alps	583	47.135	10.1247	1270	0.27653	0.953287	0.4	0.4	0.34	0.3	0.3	0.4	0.4	0.4	0.38	0.38	0.35	0.34	0.33	0.3	0.3	0.28	0.24	0.45	0.36	0.31	0.28	0.25	0.2	0.2	0.34	0.25	0.23	0.18	1.12	1.3	1.26	1.25	1.24	1.17	1.16	1.15	1.15	1.13	1.15	1.22	1.3	1.28	1.25
European Alps	583	47.0686	10.6647	871	0.194965	0.792227	0.06	0.03	0	0	0	0.02	0	0	0	0	0	0	0	0	0	0	0	0	0	0	0	0	0	0	0	0	0	0	0.3	0.32	0.3	0.3	0.3	0.3	0.3	0.3	0.3	0.3	0.3	0.31	0.3	0.3	0.3
European Alps	583	47.2586	10.8792	663	0.131351	0.24796	0.13	0.09	0.08	0.08	0.08	0.07	0.07	0.07	0.06	0.05	0.04	0.02	0.02	0.02	0.01	0.01	0	0	0	0	0	0	0	0	0	0	0	0	0.4	0.43	0.42	0.41	0.41	0.4	0.4	0.4	0.4	0.4	0.4	0.41	0.43	0.42	0.42
European Alps	583	47.0222	10.8644	1462	0.194965	0.792227	0.25	0.23	0.22	0.22	0.23	0.28	0.32	0.31	0.31	0.3	0.3	0.29	0.29	0.29	0.29	0.28	0.28	0.31	0.3	0.29	0.28	0.26	0.23	0.2	0.2	0.2	0.19	0.18	0.98	1.04	1.02	1.01	1	0.99	0.99	1.01	0.99	0.98	0.99	1.07	1.05	1.03	1.03
European Alps	583	47.1392	10.9289	1035	0.194965	0.792227	0.15	0.11	0.1	0.1	0.1	0.15	0.15	0.15	0.15	0.12	0.12	0.12	0.12	0.12	0.1	0.1	0.09	0.1	0.1	0.08	0.07	0.07	0.04	0.03	0	0	0	0	0.42	0.49	0.48	0.475	0.475	0.47	0.47	0.45	0.45	0.445	0.445	0.535	0.54	0.525	0.52
European Alps	583	47.1028	11.2919	1007	0.19727	0.749674	0.145	0.15	0.14	0.125	0.125	0.16	0.215	0.2	0.195	0.18	0.175	0.17	0.165	0.155	0.155	0.14	0.14	0.18	0.15	0.15	0.13	0.1	0.075	0.06	0.06	0.06	0.05	0.015	0.37	0.465	0.44	0.42	0.405	0.405	0.395	0.4	0.395	0.385	0.385	0.445	0.475	0.43	0.415
European Alps	583	47.25	11.5017	895	0.19727	0.749674	0.16	0.15	0.15	0.08	0.06	0.08	0.1	0.08	0.08	0.07	0.05	0.05	0.05	0.04	0.04	0.04	0.04	0.07	0.06	0.03	0.01	0	0	0	0.01	0.01	0	0	0.32	0.5	0.48	0.4	0.38	0.36	0.35	0.35	0.35	0.3	0.3	0.33	0.35	0.35	0.34
European Alps	583	47.0833	11.4667	1025	0.19727	0.749674	0.12	0.08	0.04	0	0	0.02	0.04	0	0	0	0	0	0	0	0	0	0	0.05	0	0	0	0	0	0	0	0	0	0	0	0.19	0.12	0.1	0.08	0.07	0.07	0.07	0.05	0.02	0.02	0.11	0.13	0.1	0.08
European Alps	583	47.1594	11.8506	643	0.17274	0.585629	0.18	0.1	0.08	0.08	0.08	0.12	0.11	0.1	0.09	0.09	0.09	0.08	0.08	0.08	0.08	0.08	0.08	0.15	0.15	0.15	0.15	0.1	0.1	0.08	0.08	0.08	0.08	0	0.19	0.28	0.28	0.29	0.29	0.29	0.29	0.26	0.24	0.32	0.29	0.37	0.38	0.37	0.36
European Alps	583	46.9667	10.05	1028	0.27653	0.953287	0.35	0.33	0.33	0.32	0.31	0.42	0.4	0.4	0.39	0.39	0.38	0.37	0.37	0.36	0.36	0.36	0.35	0.42	0.42	0.42	0.4	0.36	0.35	0.36	0.42	0.41	0.36	0.35	0.82	0.96	0.91	0.9	0.88	0.87	0.86	0.85	0.85	0.84	0.87	1.02	1.03	1	0.99
European Alps	583	46.9644	10.1892	1615	0.27653	0.953287	0.28	0.25	0.25	0.25	0.25	0.28	0.28	0.27	0.27	0.27	0.27	0.27	0.27	0.27	0.27	0.27	0.26	0.34	0.3	0.3	0.29	0.23	0.2	0.2	0.24	0.22	0.2	0.15	0.79	0.82	0.79	0.75	0.75	0.75	0.75	0.76	0.76	0.75	0.75	0.8	0.81	0.79	0.79
European Alps	583	46.9819	10.3172	2323	0.194965	0.792227	0.97	0.97	0.95	0.89	0.87	0.92	0.94	0.94	0.9	0.89	0.88	0.86	0.85	0.84	0.82	0.81	0.8	0.89	0.85	0.84	0.83	0.79	0.78	0.9	0.89	0.87	0.85	0.82	1.73	1.84	1.8	1.79	1.77	1.75	1.73	1.74	1.73	1.72	1.72	1.76	1.75	1.73	1.73
European Alps	583	46.8911	10.4969	1330	0.194965	0.792227	0.275	0.205	0.15	0.105	0.11	0.17	0.17	0.12	0.115	0.11	0.12	0.115	0.115	0.1	0.085	0.08	0.08	0.08	0.08	0.08	0.07	0.045	0.015	0.005	0.005	0.005	0.005	0.01	0.78	0.865	0.85	0.795	0.79	0.765	0.745	0.745	0.745	0.72	0.715	0.72	0.72	0.72	0.7
European Alps	583	47.0072	11.5108	1412	0.19727	0.749674	NA	NA	NA	NA	NA	NA	NA	NA	NA	NA	NA	NA	NA	NA	NA	NA	NA	NA	NA	NA	NA	NA	NA	NA	NA	NA	NA	NA	0.71	0.84	0.81	0.8	0.78	0.77	0.76	0.77	0.76	0.76	0.76	0.81	0.8	0.79	0.79
European Alps	583	47.3233	10.1525	1204	0.138824	0.275376	0.44	0.41	0.38	0.37	0.37	0.47	0.44	0.45	0.44	0.43	0.43	0.43	0.42	0.41	0.41	0.41	0.4	0.52	0.5	0.5	0.46	0.42	0.39	0.42	0.5	0.46	0.42	0.4	0.85	1.02	0.98	0.99	0.96	0.95	0.94	0.94	0.94	0.94	0.96	1.02	1.18	1.12	1.08
European Alps	583	47.1069	11.6747	1503	0.17274	0.585629	0.23	0.22	0.21	0.2	0.2	0.25	0.34	0.34	0.33	0.32	0.32	0.32	0.31	0.31	0.3	0.29	0.29	0.4	0.36	0.34	0.32	0.28	0.25	0.24	0.4	0.34	0.3	0.27	0.82	1	0.95	0.96	0.94	0.92	0.91	0.92	0.91	0.9	0.95	1.11	1.15	1.11	1.07
European Alps	583	47.275	9.76	1559	0.138824	0.275376	0.77	0.66	0.61	0.67	0.66	0.82	0.8	0.8	0.78	0.77	0.77	0.73	0.71	0.68	0.66	0.64	0.63	0.89	0.84	0.79	0.76	0.69	0.63	0.66	0.75	0.68	0.67	0.64	1.76	1.92	1.89	1.89	1.87	1.86	1.84	1.85	1.84	1.84	1.84	1.97	2.14	2.07	2.03
European Alps	583	47.21	10.1408	1442	0.27653	0.953287	0.58	0.56	0.55	0.56	0.58	0.72	0.7	0.68	0.66	0.65	0.65	0.64	0.64	0.63	0.63	0.63	0.63	0.79	0.77	0.75	0.73	0.66	0.62	0.67	0.7	0.68	0.64	0.62	1.35	1.49	1.44	1.44	1.41	1.39	1.37	1.37	1.35	1.35	1.37	1.46	1.51	1.47	1.43
European Alps	583	47.4994	11.7067	931	0.130925	0.16055	NA	NA	NA	NA	NA	NA	NA	NA	NA	NA	NA	NA	NA	NA	NA	NA	NA	NA	NA	NA	NA	NA	NA	NA	NA	NA	NA	NA	0.42	0.48	0.46	0.46	0.45	0.45	0.45	0.46	0.45	0.45	0.45	0.51	0.56	0.53	0.52
European Alps	583	47.1314	10.2667	1304	0.27653	0.953287	0.33	0.28	0.28	0.27	0.3	0.36	0.35	0.34	0.34	0.34	0.33	0.33	0.33	0.33	0.33	0.28	0.29	0.31	0.31	0.32	0.3	0.22	0.17	0.16	0.19	0.18	0.15	0.13	0.96	1.01	0.99	0.98	0.97	0.96	0.96	0.95	0.95	0.94	0.94	1.01	1	0.98	0.97
European Alps	583	47.0872	11.5803	1464	0.17274	0.585629	0.34	0.3	0.28	0.26	0.26	0.3	0.33	0.32	0.31	0.31	0.33	0.3	0.3	0.3	0.29	0.28	0.28	0.33	0.31	0.31	0.31	0.26	0.21	0.2	0.24	0.22	0.21	0.2	0.8	0.93	0.88	0.87	0.85	0.84	0.82	0.84	0.82	0.81	0.81	0.89	0.91	0.88	0.86
European Alps	583	46.526	8.59744	1139	0.320942	0.954823	0.14	0.1	0.21	0.23	0.24	0.25	0.25	0.25	0.23	0.28	0.45	0.42	0.38	0.33	0.26	0.26	0.25	0.2	0.2	0.16	0.14	0.12	0.12	0.11	0.09	0.08	0.07	0.08	1.27	1.26	1.22	1.2	1.25	1.29	1.26	1.26	1.18	1.17	1.17	1.17	1.17	1.15	1.19
European Alps	583	46.7792	9.67451	1840	0.162978	0.545761	0.66	0.55	0.52	0.52	0.52	0.65	0.67	0.63	0.64	0.62	0.7	0.66	0.61	0.59	0.58	0.57	0.57	0.64	0.63	0.62	0.6	0.58	0.55	0.53	0.59	0.56	0.55	0.53	NA	NA	NA	NA	NA	NA	NA	NA	NA	NA	NA	NA	NA	NA	NA
European Alps	583	46.6484	10.2673	1970	0.27691	0.83187	0.5	0.43	0.46	0.45	0.45	0.53	0.52	0.47	0.46	0.46	0.48	0.44	0.43	0.42	0.42	0.4	0.4	0.4	0.39	0.39	0.38	0.36	0.34	0.33	0.41	0.38	0.36	0.36	1.3	1.4	1.35	1.33	1.31	1.29	1.28	1.26	1.24	1.23	1.22	1.28	1.25	1.23	1.22
European Alps	583	46.9244	9.17713	965	0.162978	0.545761	0.23	0.2	0.15	0.12	0.1	0.25	0.23	0.27	0.22	0.22	0.22	0.21	0.16	0.13	0.11	0.11	0.1	0.24	0.18	0.16	0.13	0.1	0.07	0.02	0.1	0.05	0.02	0	0.07	0.17	0.13	0.12	0.12	0.1	0.1	0.1	0.1	0.1	0.1	0.2	0.22	0.2	0.19
European Alps	583	46.6709	9.6899	1030	0.27691	0.83187	0.06	0.04	0.02	0	NA	0.18	0.16	NA	0.14	0.12	0.11	NA	0.06	0.05	0.04	0.02	0.01	0.01	0	0	0	0	0	0.01	0	0	0	0	0.2	0.25	0.24	0.24	0.23	0.23	0.22	0.22	0.21	0.2	0.19	0.25	0.23	0.23	0.22
European Alps	583	46.7696	7.115	634	0.134028	0.173332	0	0	0	0	0	0.07	0.05	0.04	0.03	0.02	0.02	0.01	0	0	0	0	0	0	0	0	0	0	0	0	0	0	0	0	0	0	0	0	0	0	0	0	0	0	0	0	0	0	0
European Alps	583	46.4903	9.89674	1875	0.27691	0.83187	0.16	0.16	0.18	0.21	0.2	0.33	0.31	0.3	0.29	0.28	0.3	0.28	0.27	NA	0.23	0.21	NA	0.19	0.19	0.19	0.18	0.17	0.12	0.11	0.09	0.07	0.07	0.07	0.63	0.67	0.67	0.67	0.66	0.66	0.68	0.67	0.65	0.65	0.65	0.66	0.65	0.65	0.65
European Alps	583	47.4256	9.39951	779	0.119684	0.172122	0	0	0	0	0	0.03	0.03	0.02	0.02	0.01	0.01	0	0	0	0	0	0	0	0	0	0	0	0	0	0	0	0	0.01	0	0.04	0.03	0.03	0.03	0.02	0.02	0.04	0.03	0.03	0.03	0.06	0.12	0.09	0.07
European Alps	583	46.7367	8.3523	1190	0.271846	0.914146	0.34	0.3	0.3	0.29	0.29	0.47	0.49	0.56	0.54	0.53	0.52	0.52	0.47	0.46	0.45	0.44	0.43	0.51	0.5	0.5	0.49	0.45	0.42	0.4	0.5	0.49	0.45	0.41	0.97	1.14	1.12	1.11	1.09	1.07	1.06	1.06	1.05	1.05	1.05	1.24	1.28	1.24	1.21
European Alps	583	46.6473	8.05139	1565	0.271846	0.914146	0.28	0.26	0.25	0.27	0.27	0.66	0.66	0.68	0.66	0.62	0.59	0.54	0.51	0.45	0.43	0.41	0.4	0.54	0.46	0.45	0.42	0.38	0.33	0.36	0.4	0.37	0.3	0.4	0.91	1.02	0.97	0.96	0.96	0.97	0.97	0.96	0.92	0.9	0.9	1.14	1.2	1.14	1.12
European Alps	583	46.6579	8.06432	1950	0.271846	0.914146	0.42	0.41	0.38	0.42	0.41	0.85	0.81	0.89	0.91	0.84	0.8	0.77	0.75	0.7	0.65	0.65	0.64	0.75	0.72	0.71	0.66	0.64	0.58	0.65	0.75	0.71	0.69	0.75	2.59	2.7	2.66	2.6	2.62	2.6	2.6	2.56	2.54	2.53	2.54	2.75	2.8	2.75	2.7
European Alps	583	46.7177	7.43994	1510	0.164185	0.560212	0.24	0.24	0.23	0.24	0.33	0.65	0.65	0.7	0.72	0.72	0.72	0.71	0.7	0.68	0.67	0.65	0.64	0.7	0.67	0.65	0.62	0.56	0.53	0.53	0.55	0.54	0.52	0.66	0.92	1.08	1.06	1.05	1.06	1.04	1.03	1.04	1.03	1.05	1.04	1.2	1.22	1.2	1.19
European Alps	583	46.7569	8.22031	1825	0.143677	0.257465	0.5	0.47	0.45	0.49	0.48	0.73	0.77	0.81	0.8	0.77	0.75	0.73	0.7	0.68	0.67	0.66	0.65	0.78	0.75	0.74	0.73	0.67	0.62	0.68	0.79	0.77	0.73	0.74	1.86	2.02	1.98	1.95	1.95	1.94	1.93	1.93	1.91	1.91	1.91	2.15	2.26	2.22	2.17
European Alps	583	46.5935	7.33946	1520	0.164185	0.560212	0.23	0.23	0.2	0.2	0.3	0.55	0.55	0.58	0.62	0.63	0.59	0.57	0.56	0.54	0.49	0.42	0.38	0.4	0.38	0.36	0.31	0.3	0.29	0.28	0.26	0.24	0.2	0.26	1.09	1.15	1.12	1.12	1.12	1.12	1.11	1.1	1.09	1.1	1.1	1.18	1.28	1.17	1.18
European Alps	583	46.5889	7.9119	800	0.271846	0.914146	0.13	0.12	0.12	0.11	0.11	0.37	0.29	0.27	0.27	0.27	0.26	0.24	0.23	0.23	0.23	0.22	0.22	0.21	0.2	0.2	0.19	0.18	0.17	0.18	0.18	0.17	0.16	0.15	0	0.06	0.05	0.05	0.04	0.03	0.03	0.03	0.03	0.02	0.02	0.07	0.18	0.16	0.13
European Alps	583	46.5581	7.89047	1644	0.271846	0.914146	0.37	0.345	0.335	0.35	0.345	0.67	0.7	0.815	0.885	0.83	0.82	0.72	0.685	0.655	0.635	0.61	0.6	0.715	0.685	0.605	0.585	0.54	0.52	0.565	0.655	0.55	0.515	0.495	1.155	1.265	1.195	1.18	1.165	1.155	1.15	1.165	1.155	1.14	1.135	1.37	1.435	1.4	1.33
European Alps	583	46.6837	7.54157	1640	0.164185	0.560212	0.32	0.25	0.28	0.26	0.35	0.68	0.76	0.78	0.84	0.76	0.7	0.69	0.65	0.62	0.59	0.59	0.54	0.6	0.6	0.6	0.57	0.52	0.5	0.5	0.5	0.5	0.5	0.62	1.86	2.02	1.98	1.95	1.95	1.94	1.93	1.93	1.91	1.91	1.91	2.15	2.26	2.22	2.17
European Alps	583	46.5188	7.29751	1390	0.164185	0.560212	0.19	0.17	0.17	0.17	0.22	0.4	0.36	0.41	0.41	0.38	0.37	0.36	0.31	0.28	0.26	0.25	0.23	0.22	0.21	0.21	0.21	0.19	0.15	0.1	0.18	0.12	0.1	0.22	0.82	0.85	0.83	0.82	0.81	0.8	0.8	0.8	0.79	0.81	0.8	0.95	0.96	0.92	0.9
European Alps	583	46.6064	7.92132	1280	0.271846	0.914146	0.25	0.19	0.19	0.18	0.18	0.43	0.38	0.42	0.45	0.43	0.38	0.38	0.35	0.32	0.31	0.29	0.27	0.28	0.28	0.28	0.26	0.25	0.23	0.24	0.25	0.22	0.2	0.23	0.24	0.38	0.31	0.34	0.33	0.33	0.42	0.32	0.31	0.32	0.33	0.43	0.46	0.43	0.42
European Alps	583	46.6332	8.5919	1440	0.320942	0.954823	0.43	0.4	0.38	0.36	0.36	0.54	0.54	0.54	0.54	0.5	0.5	0.48	0.43	0.41	0.4	0.39	0.38	0.56	0.5	0.54	0.5	0.45	0.43	0.44	0.59	0.52	0.49	0.49	1.36	1.45	1.36	1.36	1.32	1.31	1.3	1.31	1.3	1.3	1.32	1.39	1.42	1.4	1.38
European Alps	583	46.8222	8.41627	1060	0.143677	0.257465	0.23	0.2	0.13	0.1	0.08	0.27	0.23	0.32	0.33	0.3	0.29	0.25	0.21	0.2	0.16	0.14	0.12	0.18	0.14	0.11	0.1	0.08	0.06	0.01	0.06	0	0	0.01	0	0.14	0.1	0.08	0.07	0.05	0.05	0.05	0.05	0.04	0.04	0.3	0.3	0.23	0.21
European Alps	583	46.6518	8.51822	1550	0.320942	0.954823	0.45	0.41	0.4	0.41	0.41	0.6	0.6	0.61	0.6	0.6	0.59	0.58	0.56	0.56	0.54	0.54	0.53	0.71	0.68	0.64	0.61	0.54	0.52	0.54	0.72	0.66	0.6	0.61	1.67	1.82	1.8	1.76	1.74	1.73	1.73	1.67	1.67	1.67	1.68	1.76	1.86	1.83	1.8
European Alps	583	46.7375	8.62645	950	0.320942	0.954823	0.21	0.14	0.1	0.08	0.05	0.12	0.12	0.14	0.12	0.12	0.11	0.1	0.06	0.02	0.01	0.01	0.01	0.11	0.02	0.01	0	0	0	0	0.03	0	0	0	0	0.1	0.07	0.06	0.06	0.02	0.02	0.03	0.02	0.01	0.03	0.1	0.16	0.14	0.11
European Alps	583	46.7245	8.55683	1320	0.320942	0.954823	0.2	0.18	0.16	0.16	0.16	0.29	0.29	0.3	0.3	0.29	0.29	0.29	0.25	0.21	0.2	0.2	0.2	0.28	0.25	0.23	0.19	0.18	0.15	0.19	0.28	0.21	0.16	0.19	0.87	0.92	0.91	0.9	0.89	0.87	0.88	0.89	0.88	0.87	0.85	1.08	1.03	1.02	0.98
European Alps	583	47.0397	8.77994	1073.5	0.153364	0.275691	0.32	0.29	0.27	0.25	0.245	0.37	0.375	0.48	0.45	0.425	0.425	0.415	0.395	0.38	0.365	0.34	0.315	0.345	0.335	0.33	0.315	0.28	0.26	0.285	0.34	0.32	0.29	0.3	0.4	0.585	0.505	0.49	0.465	0.465	0.46	0.465	0.46	0.46	0.46	0.615	0.715	0.64	0.605
European Alps	583	47.0273	8.52262	1640	0.153364	0.275691	0.25	0.22	0.22	0.22	0.22	0.42	0.4	0.46	0.45	0.43	0.43	0.36	0.34	0.34	0.34	0.32	0.32	0.5	0.5	0.48	0.46	0.4	0.36	0.35	0.44	0.38	0.36	0.4	1.28	1.36	1.45	1.47	1.44	1.44	1.42	1.45	1.43	1.41	1.39	1.55	1.6	1.6	1.6
European Alps	583	46.8255	8.02812	1150	0.143677	0.257465	0.21	0.18	0.13	0.11	0.11	0.32	0.3	0.35	0.37	0.33	0.31	0.29	0.25	0.25	0.21	0.18	0.15	0.17	0.16	0.14	0.11	0.05	0	0.02	0.04	0	0	0.1	0.05	0.1	0.05	0.04	0.04	0.03	0.02	0.03	0.03	0.03	0.03	0.23	0.29	0.18	0.14
European Alps	583	46.9743	8.67454	1280	0.153364	0.275691	0.5	0.47	0.42	0.42	0.42	0.54	0.6	0.66	0.59	0.59	0.59	0.59	0.58	0.57	0.56	0.54	0.52	0.71	0.66	0.64	0.61	0.54	0.51	0.58	0.68	0.64	0.6	0.57	0.68	0.9	0.88	0.88	0.84	0.83	0.82	0.82	0.8	0.8	0.79	1.13	1.16	1.12	1.07
European Alps	583	46.7915	8.39528	1780	0.143677	0.257465	0.42	0.4	0.4	0.4	0.39	0.61	0.61	0.72	0.72	0.69	0.68	0.68	0.6	0.58	0.58	0.58	0.56	0.75	0.69	0.69	0.61	0.57	0.53	0.54	0.66	0.61	0.6	0.59	1.6	1.82	1.8	1.77	1.7	1.7	1.7	1.7	1.7	1.7	1.68	2.05	2.15	2.05	1.98
European Alps	583	46.8921	8.56163	1395	0.153364	0.275691	0.32	0.28	0.28	0.3	0.28	0.41	0.4	0.47	0.48	0.46	0.45	0.43	0.41	0.4	0.36	0.33	0.3	0.49	0.47	0.42	0.38	0.35	0.3	0.35	0.42	0.31	0.31	0.39	0.32	0.52	0.46	0.44	0.45	0.43	0.39	0.39	0.4	0.4	0.41	0.7	0.91	0.85	0.74
European Alps	583	46.9381	8.98842	1310	0.153364	0.275691	0.46	0.43	0.4	0.4	0.38	0.53	0.49	0.54	0.53	0.5	0.5	0.5	0.48	0.47	0.46	0.45	0.44	0.65	0.59	0.56	0.51	0.46	0.44	0.45	0.54	0.48	0.46	0.41	1.01	1.12	1.09	1.09	1.07	1.06	1.05	1.06	1.05	1.04	1.05	1.2	1.24	1.2	1.18
European Alps	583	46.9275	9.15202	1690	0.162978	0.545761	0.59	0.52	0.5	0.48	0.48	0.68	0.66	0.7	0.68	0.67	0.67	0.64	0.62	0.58	0.58	0.57	0.56	0.68	0.68	0.68	0.64	0.6	0.59	0.7	0.75	0.68	0.65	0.62	1.92	2.02	1.98	1.95	1.95	1.93	1.92	1.92	1.95	1.9	1.91	2.1	2.15	2.05	2.02
European Alps	583	47.089	9.29445	1310	0.162978	0.545761	0.5	0.46	0.38	0.36	0.36	0.5	0.5	0.52	0.5	0.5	0.5	0.48	0.48	0.47	0.46	0.44	0.44	0.6	0.6	0.58	0.56	0.5	0.45	0.42	0.56	0.5	0.46	0.48	0.98	1.06	1.06	1.1	1.04	1.02	1.02	1.02	1.02	1.02	1	1.16	1.12	1.12	1.12
European Alps	583	47.1031	9.60857	1610	0.162978	0.545761	0.46	0.43	0.39	0.4	0.4	0.57	0.53	0.55	0.55	0.55	0.62	0.56	0.53	0.51	0.51	0.5	0.5	0.68	0.63	0.61	0.59	0.56	0.51	0.56	0.63	0.58	0.55	0.53	1.21	1.3	1.25	1.25	1.23	1.17	1.1	1.12	1.12	1.12	1.13	1.23	1.27	1.23	1.2
European Alps	583	46.9816	9.50728	1190	0.162978	0.545761	0.25	0.18	0.1	0.06	0.06	0.22	0.26	0.26	0.24	0.24	0.3	0.29	0.28	0.28	0.25	0.24	0.23	0.32	0.31	0.3	0.28	0.19	0.17	0.17	0.23	0.2	0.19	0.19	0.55	0.58	0.55	0.55	0.55	0.55	0.54	0.54	0.54	0.53	0.53	0.55	0.55	0.54	0.54
European Alps	583	47.2566	9.31653	1350	0.119684	0.172122	0.52	0.45	0.42	0.42	0.45	0.54	0.54	0.55	0.52	0.49	0.48	0.48	0.45	0.44	0.44	0.44	0.44	0.64	0.61	0.55	0.5	0.45	0.4	0.45	0.49	0.47	0.45	0.57	1.25	1.38	1.36	1.38	1.35	1.31	1.28	1.31	1.3	1.3	1.28	1.5	1.69	1.63	1.55
European Alps	583	47.1856	9.31139	1340	0.162978	0.545761	0.64	0.61	0.58	0.58	0.57	0.65	0.66	0.7	0.65	0.65	0.65	0.64	0.64	0.62	0.61	0.6	0.6	0.75	0.72	0.7	0.64	0.64	0.54	0.5	0.65	0.65	0.55	0.55	0.81	0.88	0.9	0.87	0.85	0.85	0.84	0.85	0.85	0.85	0.85	1.07	1.35	1.1	1.05
European Alps	583	46.4904	8.26375	1410	0.271846	0.914146	0.27	0.26	0.26	0.26	0.26	0.38	0.38	0.38	0.36	0.35	0.35	0.33	0.32	0.31	0.3	0.3	0.3	0.3	0.29	0.29	0.28	0.28	0.27	0.26	0.26	0.26	0.25	0.25	1.48	1.5	1.49	1.49	1.48	1.45	1.45	1.45	1.45	1.45	1.45	1.5	1.47	1.45	1.45
European Alps	583	46.532	8.35081	1370	0.271846	0.914146	0.48	0.43	0.4	0.42	0.47	0.6	0.56	0.59	0.54	0.53	0.53	0.53	0.5	0.48	0.46	0.44	0.44	0.47	0.44	0.43	0.44	0.44	0.42	0.4	0.45	0.43	0.42	0.41	1.79	1.78	1.77	1.76	1.75	1.74	1.74	1.73	1.73	1.71	1.71	1.72	1.75	1.72	1.71
European Alps	583	46.5049	8.30827	1350	0.271846	0.914146	0.33	0.3	0.29	0.32	0.37	0.46	0.42	0.44	0.41	0.4	0.4	0.39	0.38	0.37	0.36	0.35	0.34	0.34	0.34	0.34	0.34	0.34	0.34	0.3	0.32	0.31	0.31	0.29	1.68	1.72	1.69	1.68	1.66	1.65	1.64	1.64	1.63	1.62	1.62	1.63	1.62	1.62	1.62
European Alps	583	46.7923	9.68292	1845	0.27653	0.953287	0.66	0.55	0.52	0.52	0.52	0.65	0.67	0.63	0.64	0.62	0.7	0.66	0.61	0.59	0.58	0.57	0.57	0.64	0.63	0.62	0.6	0.58	0.55	0.53	0.59	0.56	0.55	0.53	1.31	1.5	1.46	1.4	1.37	1.33	1.29	1.3	1.28	1.26	1.27	1.37	1.36	1.34	1.31
European Alps	583	46.6305	9.74831	1380	0.27691	0.83187	0.22	0.2	0.19	0.19	0.19	0.37	0.36	0.35	0.32	0.29	0.26	0.3	0.27	0.26	0.24	0.23	0.22	0.24	0.22	0.2	0.2	0.19	0.19	0.17	0.17	0.16	0.15	0.14	0.76	0.82	0.8	0.79	0.77	0.76	0.76	0.75	0.75	0.74	0.73	0.8	0.8	0.79	0.79
European Alps	583	46.6721	8.85832	1330	0.320942	0.954823	0.18	0.12	0.07	0.04	0.04	0.17	0.18	0.18	0.17	0.15	0.16	0.15	0.13	0.11	0.07	0.04	0.03	0.02	0	0	0	0	0	0	0	0	0	0	0.44	0.56	0.53	0.5	0.47	0.46	0.46	0.46	0.46	0.45	0.45	0.47	0.57	0.46	0.46
European Alps	583	46.8127	9.84827	1561.5	0.27653	0.953287	0.557	0.4825	0.484	0.4655	0.4615	0.5665	0.566	0.5495	0.543	0.5395	0.5565	0.538	0.524	0.516	0.514	0.506	0.4995	0.547	0.5335	0.53	0.5265	0.5095	0.4665	0.452	0.4895	0.4815	0.462	0.4585	1.291	1.3165	1.312	1.2895	1.281	1.2685	1.2655	1.2615	1.2435	1.2465	1.234	1.264	1.255	1.248	1.226
European Alps	583	46.68	9.32837	1820	0.309156	0.899686	0.36	0.32	0.3	0.28	0.28	0.46	0.46	0.45	0.44	0.42	0.46	0.44	0.42	0.42	0.4	0.36	0.34	0.35	0.33	0.34	0.33	0.32	0.31	0.33	0.38	0.36	0.35	0.32	0.96	1.21	1.1	1.06	1.03	1	1	0.99	1.05	1.03	1.05	1.14	1.15	0.98	0.97
European Alps	583	46.5202	9.44337	1467.5	0.309156	0.899686	0.22	0.16	0.12	0.12	0.12	0.36	0.31	0.28	0.27	0.25	0.27	0.23	0.2	0.19	0.18	0.17	0.16	0.2	0.2	0.18	0.17	0.14	0.14	0.13	0.16	0.13	0.11	0.11	0.54	0.63	0.6	0.59	0.59	0.57	0.57	0.56	0.56	0.56	0.56	0.62	0.6	0.59	0.59
European Alps	583	46.8609	9.89557	1200	0.27653	0.953287	0.4	0.35	0.3	0.3	0.28	0.43	0.45	0.4	0.38	0.35	0.41	0.39	0.38	0.34	0.34	0.32	0.31	0.39	0.36	0.34	0.33	0.3	0.28	0.27	0.29	0.27	0.26	0.26	0.92	1.05	1.02	1.01	0.99	0.97	0.95	0.95	0.94	0.95	0.95	1.05	1.06	1.03	0.98
European Alps	583	46.8631	9.88124	1188	0.27653	0.953287	0.35	0.3	0.3	0.3	0.3	0.42	0.4	0.4	0.39	0.39	0.4	0.4	0.4	0.38	0.38	0.37	0.37	0.45	0.43	0.4	0.4	0.38	0.35	0.4	0.4	0.4	0.35	0.35	0.98	1.07	1.03	1	1	1	1	1	1	1	1	1.1	1.1	1.1	1.1
European Alps	583	46.9152	9.76908	815	0.27653	0.953287	0.2	0.2	0.19	0.17	0.15	0.22	0.21	0.2	0.19	0.18	0.19	0.17	0.15	0.13	0.12	0.11	0.1	0.1	0.1	0.1	0.09	0.08	0.07	0.07	0.07	0.05	0.05	0.03	0.8	0.8	0.78	0.77	0.75	0.74	0.74	0.74	0.74	0.74	0.73	0.78	0.78	0.78	0.88
European Alps	583	46.7669	9.79004	1655	0.27653	0.953287	0.64	0.54	0.44	0.43	0.42	0.55	0.54	0.53	0.52	0.5	0.55	0.52	0.52	0.48	0.47	0.45	0.45	0.54	0.48	0.47	0.47	0.44	0.38	0.38	0.42	0.39	0.38	0.35	1.06	1.16	1.12	1.1	1.08	1.07	1.05	1.05	1.05	1.04	1.05	1.1	1.04	1.03	1.02
European Alps	583	46.7473	9.11095	1420	0.309156	0.899686	0.4	0.38	0.34	0.32	0.3	0.39	0.39	0.4	0.38	0.37	0.37	0.35	0.35	0.34	0.34	0.34	0.33	0.35	0.32	0.32	0.32	0.3	0.3	0.32	0.32	0.31	0.3	0.3	1.21	1.26	1.26	1.24	1.24	1.24	1.24	1.25	1.25	1.25	1.25	1.27	1.28	1.28	1.28
European Alps	583	46.8456	9.23124	1630	0.162978	0.545761	0.85	0.76	0.7	0.7	0.67	0.74	0.75	0.76	0.77	0.77	0.76	0.76	0.74	0.73	0.72	0.71	0.7	0.79	0.77	0.75	0.73	0.7	0.68	0.72	0.75	0.68	0.67	0.69	1.8	1.8	1.8	1.8	1.78	1.77	1.76	1.76	1.73	1.73	1.73	1.75	1.75	1.72	1.72
European Alps	583	46.9835	9.70985	940	0.27653	0.953287	0.26	0.2	0.2	0.18	0.18	0.26	0.22	0.22	0.22	0.2	0.23	0.18	0.15	0.1	0.08	0.08	0.05	0.09	0.06	0.05	0.03	0	0	0.01	0.01	0	0	0	0.68	0.78	0.7	0.7	0.68	0.68	0.66	0.66	0.65	0.65	0.65	0.69	0.66	0.66	0.66
European Alps	583	46.9739	9.83408	1510	0.27653	0.953287	0.57	0.48	0.44	0.43	0.43	0.54	0.53	0.54	0.52	0.5	0.54	0.5	0.5	0.48	0.48	0.48	0.47	0.62	0.6	0.56	0.54	0.5	0.46	0.5	0.52	0.5	0.48	0.46	1.6	1.68	1.68	1.62	1.62	1.6	1.58	1.58	1.56	1.58	1.56	1.66	1.7	1.62	1.6
European Alps	583	46.6794	8.76883	1420	0.320942	0.954823	0.45	0.38	0.35	0.35	0.34	0.45	0.42	0.42	0.4	0.4	0.47	0.42	0.4	0.39	0.38	0.36	0.36	0.4	0.37	0.35	0.34	0.35	0.35	0.34	0.35	0.34	0.3	0.3	1.09	1.09	1.05	1.02	0.98	0.97	0.96	0.96	0.96	0.95	0.95	0.98	0.97	0.95	0.95
European Alps	583	46.7892	9.16458	1265	0.162978	0.545761	0.32	0.27	0.23	0.2	0.19	0.29	0.27	0.27	0.25	0.25	0.24	0.22	0.21	0.19	0.17	0.15	0.14	0.19	0.13	0.14	0.12	0.11	0.06	0.05	0.05	0.05	0	0	0.83	0.91	0.87	0.84	0.83	0.83	0.83	0.83	0.83	0.82	0.81	0.84	0.84	0.82	0.81
European Alps	583	46.5546	9.32862	1457	0.309156	0.899686	0.19	0.12	0.08	0.09	0.1	0.34	0.3	0.25	0.22	0.21	0.31	0.25	0.23	0.2	0.19	0.17	0.16	0.2	0.2	0.19	0.19	0.16	0.15	0.13	0.17	0.15	0.12	0.18	0.88	1	0.95	0.91	0.9	0.89	0.88	0.87	0.87	0.87	0.87	0.94	0.92	0.92	0.91
European Alps	583	46.6981	9.44056	701	0.309156	0.899686	0.02	0.01	0	0	0	0.04	0.01	0.01	0	0	0	0	0	0	0	0	0	0	0	0	0	0	0	0	0	0	0	0	0.12	0.18	0.17	0.16	0.15	0.14	0.12	0.1	0.09	0.09	0.08	0.1	0.09	0.08	0.08
European Alps	583	46.6204	9.18081	1260	0.309156	0.899686	0.2	0.15	0.12	0.08	0.07	0.29	0.25	0.2	0.18	0.16	0.16	0.15	0.15	0.11	0.1	0.1	0.09	0.11	0.1	0.09	0.08	0.08	0.07	0.06	0.06	0.05	0.04	0	0.35	0.48	0.45	0.43	0.42	0.4	0.4	0.4	0.4	0.4	0.4	0.44	0.43	0.43	0.42
European Alps	583	46.9565	9.6054	1090	0.162978	0.545761	0.18	0.15	0.12	0.1	0.08	0.22	0.21	0.19	0.19	0.15	0.2	0.11	0.08	0.05	0.02	0	0	0.07	0	0	0	0	0	0.03	0.02	0	0	0.01	0.55	0.62	0.61	0.6	0.59	0.58	0.56	0.56	0.55	0.55	0.55	0.62	0.63	0.61	0.6
European Alps	583	46.8296	9.80926	2538	0.27653	0.953287	1.343	1.261	1.2215	1.207	1.1965	1.333	1.2635	1.244	1.223	1.1975	1.2315	1.178	1.16	1.1435	1.1375	1.127	1.123	1.1805	1.162	1.1505	1.1405	1.2185	1.188	1.198	1.215	1.1735	1.1675	1.141	2.537	2.6765	2.627	2.605	2.563	2.528	2.5065	2.489	2.472	2.4535	2.487	2.5715	2.559	2.499	2.477
European Alps	583	46.5788	9.11879	1735	0.309156	0.899686	0.41	0.34	0.32	0.34	0.33	0.65	0.59	0.52	0.5	0.49	0.56	0.54	0.52	0.5	0.49	0.48	0.47	0.49	0.48	0.48	0.47	0.46	0.46	0.48	0.57	0.52	0.49	0.49	1.26	1.38	1.32	1.31	1.3	1.28	1.32	1.28	1.26	1.25	1.29	1.29	1.29	1.27	1.25
European Alps	583	46.5554	8.9367	1215	0.320942	0.954823	0.09	0.08	0.09	0.1	0.12	0.31	0.29	0.28	0.27	0.26	0.41	0.38	0.34	0.31	0.28	0.25	0.22	0.2	0.2	0.19	0.18	0.16	0.15	0.15	0.14	0.14	0.14	0.15	0.9	0.94	0.94	0.93	0.97	1	1.02	0.99	0.96	0.94	0.93	0.92	0.92	0.92	0.9
European Alps	583	46.5133	8.60486	1770	0.320942	0.954823	0.65	0.47	0.5	0.79	0.88	0.86	0.8	0.76	0.7	0.79	0.95	0.96	0.92	0.89	0.88	0.86	0.84	0.79	0.78	0.76	0.75	0.7	0.68	0.66	0.69	0.68	0.68	0.69	2.02	2.08	2.08	1.9	2	2.08	2.08	2.08	1.96	1.96	1.96	1.9	1.88	1.88	1.86
European Alps	583	46.5272	8.67216	1800	0.320942	0.954823	0.42	0.42	0.51	0.57	0.6	0.67	0.63	0.59	0.55	0.59	0.7	0.68	0.65	0.6	0.55	0.5	0.45	0.43	0.41	0.4	0.36	0.32	0.27	0.27	0.29	0.27	0.25	0.28	1.8	1.88	1.82	1.77	1.82	1.83	1.83	1.78	1.74	1.77	1.77	1.77	1.75	1.73	1.78
European Alps	583	46.7922	10.2374	1710	0.27653	0.953287	0.52	0.42	0.38	0.38	0.36	0.42	0.4	0.38	0.38	0.38	0.38	0.38	0.38	0.38	0.38	0.36	0.36	0.36	0.34	0.34	0.32	0.3	0.3	0.3	0.28	0.26	0.26	0.24	1.08	1.3	1.26	1.24	1.2	1.18	1.14	1.12	1.1	1.04	1.02	1	0.96	0.96	0.96
European Alps	583	46.6538	10.1903	1710	0.27691	0.83187	0.6	0.52	0.5	0.45	0.42	0.5	0.5	0.47	0.46	0.44	0.48	0.48	0.45	0.45	0.44	0.44	0.43	0.43	0.41	0.41	0.41	0.38	0.38	0.38	0.38	0.38	0.38	0.4	1.16	1.22	1.21	1.21	1.1	1.1	1.09	1.08	1.07	1.07	1.06	1.09	1.07	1.07	1.07
European Alps	583	46.8106	10.2711	2150	0.27653	0.953287	0.77	0.72	0.74	0.69	0.64	0.69	0.66	0.65	0.6	0.59	0.6	0.59	0.57	0.55	0.55	0.54	0.53	0.55	0.54	0.53	0.53	0.57	0.53	0.53	0.54	0.53	0.53	0.54	1.42	1.56	1.5	1.48	1.48	1.48	1.47	1.46	1.46	1.4	1.35	1.37	1.37	1.35	1.35
European Alps	583	46.4992	9.83835	1850	0.27691	0.83187	0.3	0.28	0.33	0.32	0.32	0.44	0.41	0.4	0.38	0.34	0.4	0.36	0.34	0.32	0.31	0.31	0.3	0.3	0.3	0.28	0.28	0.24	0.22	0.2	0.2	0.2	0.2	0.22	0.84	1	0.94	0.92	0.88	0.87	0.86	0.84	0.84	0.84	0.83	0.84	0.82	0.82	0.82
European Alps	583	46.533	9.86621	1750	0.27691	0.83187	0.32	0.22	0.24	0.28	0.28	0.4	0.37	0.36	0.3	0.3	0.38	0.34	0.33	0.32	0.31	0.3	0.3	0.3	0.3	0.3	0.29	0.29	0.28	0.27	0.27	0.27	0.26	0.26	0.8	0.9	0.88	0.88	0.87	0.86	0.81	0.8	0.79	0.79	0.79	0.79	0.79	0.79	0.79
European Alps	583	46.9605	10.3952	1750	0.194965	0.792227	0.58	0.54	0.48	0.45	0.43	0.46	0.44	0.45	0.44	0.42	0.44	0.43	0.42	0.41	0.4	0.39	0.38	0.38	0.38	0.38	0.37	0.35	0.32	0.3	0.3	0.3	0.28	0.26	1.31	1.42	1.38	1.35	1.32	1.3	1.28	1.27	1.26	1.24	1.23	1.2	1.19	1.18	1.17
European Alps	583	46.6001	10.4193	1415	0.190423	0.597964	0.17	0.17	0.12	0.12	0.13	0.26	0.24	0.2	0.18	0.17	0.26	0.22	0.21	0.2	0.2	0.18	0.17	0.16	0.16	0.15	0.15	0.13	0.1	0.09	0.1	0.08	0.08	0.09	0.7	0.81	0.76	0.73	0.73	0.73	0.73	0.71	0.71	0.7	0.7	0.71	0.7	0.7	0.69
European Alps	583	46.6977	10.09	1475	0.27691	0.83187	0.29	0.26	0.21	0.22	0.22	0.3	0.25	0.25	0.24	0.2	0.21	0.2	0.19	0.16	0.15	0.14	0.14	0.14	0.14	0.14	0.14	0.13	0.13	0.13	0.12	0.11	0.1	0.1	0.77	0.81	0.8	0.79	0.77	0.77	0.77	0.77	0.77	0.77	0.77	0.81	0.81	0.8	0.81
European Alps	583	46.6046	9.96266	1710	0.27691	0.83187	0.41	0.35	0.35	0.33	0.35	0.46	0.42	0.39	0.38	0.37	0.42	0.37	0.36	0.36	0.35	0.34	0.33	0.34	0.34	0.34	0.33	0.29	0.25	0.23	0.25	0.23	0.23	0.23	0.91	0.98	0.95	0.93	0.92	0.92	0.92	0.92	0.92	0.91	0.91	0.93	0.93	0.92	0.92
European Alps	583	46.4886	6.9933	1708	0.131797	0.161843	0.65	0.624	0.61	0.662	0.72	1.006	1.013	1.008	1.018	1.002	0.967	0.944	0.924	0.899	0.883	0.906	0.899	0.919	0.914	0.911	0.907	0.829	0.809	0.79	0.787	0.783	0.778	0.85	1.739	1.852	1.836	1.813	1.817	1.795	1.808	1.795	1.786	1.819	1.807	1.973	1.932	1.922	1.949
European Alps	583	47.1708	9.14688	1610	0.162978	0.545761	1.09	0.967	0.988	0.968	0.974	1.048	1.024	1.086	1.054	1.037	1.027	1.019	1.01	1.001	0.994	0.978	0.963	1.211	1.16	1.161	1.163	1.11	1.029	1.039	1.194	1.134	1.108	1.087	2.807	2.875	2.856	2.87	2.855	2.844	2.834	2.806	2.799	2.765	2.76	2.947	3.102	3.049	3.02
European Alps	583	46.534	8.51079	2450	0.320942	0.954823	1.735	1.722	1.76	1.875	2.015	2.074	2.026	1.977	1.942	1.937	2.108	2.075	2.034	2.004	1.982	1.915	1.904	1.88	1.83	1.821	1.815	1.811	1.806	1.875	1.974	1.949	1.865	2.036	4.378	4.381	4.281	4.255	4.264	4.295	4.265	4.18	4.051	4.087	4.073	4.109	4.145	4.067	4.052
European Alps	583	46.4912	8.52191	2101	0.320942	0.954823	1.273	1.277	1.343	1.409	1.509	1.602	1.523	1.497	1.494	1.525	1.679	1.654	1.599	1.58	1.548	1.526	1.508	1.523	1.508	1.492	1.478	1.483	1.461	1.464	1.514	1.496	1.474	1.462	2.689	2.757	2.72	2.695	2.671	2.706	2.679	2.66	2.605	2.613	2.602	2.588	2.578	2.545	2.538
European Alps	583	46.5396	9.83709	2512	0.27691	0.83187	0.675	0.678	0.756	0.772	0.756	0.899	0.856	0.819	0.789	0.779	0.829	0.836	0.817	0.805	0.793	0.783	0.776	0.829	0.796	0.781	0.772	0.764	0.754	0.735	0.751	0.745	0.738	0.796	1.52	1.679	1.627	1.602	1.563	1.566	1.55	1.537	1.527	1.519	1.512	1.504	1.498	1.493	1.488
European Alps	583	46.4876	8.70888	2257	0.320942	0.954823	0.397	0.354	0.453	0.543	0.534	0.486	0.207	0.206	0.206	0.206	0.344	0.336	0.355	0.35	0.274	0.266	0.259	0.202	0.201	0.198	0.17	0.171	0.17	0.197	0.216	0.146	0.144	0.171	0.143	0.289	0.14	0.14	0.196	0.282	0.205	0.23	0.152	0.183	0.183	0.126	0.126	0.126	0.125
European Alps	583	46.8469	9.18346	2325	0.162978	0.545761	1.172	1.209	1.185	1.173	1.159	1.214	1.241	1.249	1.221	1.204	1.165	1.154	1.146	1.137	1.13	1.12	1.113	1.23	1.2	1.174	1.18	1.177	1.145	1.21	1.281	1.244	1.223	1.206	2.145	2.219	2.202	2.222	2.204	2.192	2.153	2.141	2.134	2.114	2.107	2.17	2.157	2.147	2.139
European Alps	583	46.6989	9.81941	2558	0.27691	0.83187	0.917	0.874	0.89	0.884	0.876	1.046	1.011	0.973	0.964	0.919	0.927	0.913	0.903	0.893	0.88	0.868	0.859	0.929	0.905	0.9	0.927	0.977	0.937	0.934	1.027	0.995	0.97	0.941	2.173	2.322	2.284	2.184	2.167	2.153	2.14	2.115	2.105	2.058	2.086	2.164	2.174	2.093	2.085
European Alps	583	46.7888	9.77399	2455	0.27653	0.953287	1.159	1.099	1.081	1.073	1.061	1.183	1.157	1.102	1.091	1.073	1.106	1.087	1.05	1.037	1.025	1.014	1.012	1.104	1.078	1.086	1.069	1.108	1.097	1.064	1.102	1.053	1.039	1.139	2.519	2.636	2.567	2.549	2.505	2.494	2.458	2.447	2.438	2.409	2.441	2.516	2.515	2.453	2.442
European Alps	583	46.7842	9.7847	2330	0.27653	0.953287	0.69	0.652	0.579	0.563	0.553	0.641	0.557	0.551	0.544	0.542	0.56	0.555	0.547	0.542	0.539	0.534	0.532	0.574	0.526	0.523	0.545	0.61	0.594	0.578	0.594	0.578	0.574	0.552	1.727	1.833	1.816	1.757	1.745	1.734	1.725	1.716	1.684	1.677	1.671	1.659	1.651	1.646	1.642
European Alps	583	46.7916	9.79002	2315	0.27653	0.953287	0.483	0.394	0.399	0.4	0.389	0.488	0.388	0.374	0.361	0.342	0.373	0.368	0.364	0.334	0.331	0.328	0.326	0.337	0.288	0.287	0.309	0.334	0.328	0.322	0.338	0.319	0.315	0.312	1.339	1.455	1.439	1.4	1.39	1.383	1.354	1.347	1.341	1.337	1.377	1.433	1.372	1.266	1.263
European Alps	583	46.5429	8.86906	2057	0.320942	0.954823	0.478	0.455	0.537	0.623	0.632	0.745	0.704	0.694	0.667	0.67	0.786	0.766	0.73	0.724	0.701	0.658	0.649	0.659	0.652	0.635	0.629	0.623	0.614	0.604	0.637	0.58	0.609	0.624	1.753	1.881	1.802	1.783	1.748	1.773	1.759	1.747	1.738	1.686	1.68	1.697	1.719	1.643	1.639
European Alps	583	46.5914	9.71469	2726	0.27691	0.83187	1.051	1.069	1.037	1.07	1.05	1.268	1.249	1.221	1.184	1.159	1.21	1.166	1.141	1.121	1.106	1.093	1.083	1.22	1.183	1.162	1.143	1.145	1.129	1.11	1.164	1.142	1.1	1.083	1.91	2.031	1.993	1.97	1.933	1.916	1.903	1.874	1.866	1.858	1.873	1.974	1.987	1.967	1.927
European Alps	583	46.9356	9.1365	2058	0.162978	0.545761	1.324	1.319	1.274	1.254	1.223	1.385	1.355	1.393	1.357	1.322	1.298	1.301	1.274	1.25	1.213	1.188	1.154	1.288	1.25	1.255	1.243	1.341	1.208	1.328	1.451	1.402	1.372	1.347	3.022	3.077	3.056	2.995	2.981	2.967	2.926	2.9	2.891	2.848	2.865	3.009	3.136	3.099	2.999
European Alps	583	46.5296	7.64164	2143	0.164185	0.560212	0.323	0.316	0.32	0.347	0.313	0.606	0.633	0.704	0.725	0.696	0.666	0.642	0.612	0.592	0.579	0.57	0.582	0.673	0.643	0.622	0.629	0.616	0.58	0.61	0.663	0.642	0.62	0.63	1.086	1.17	1.162	1.135	1.13	1.123	1.081	1.079	1.078	1.077	1.074	1.22	1.305	1.28	1.237
European Alps	583	46.5204	7.49525	1971	0.164185	0.560212	0.712	0.619	0.639	0.652	0.731	0.996	0.989	1.042	1.054	0.995	1	0.976	0.955	0.928	0.909	0.898	0.892	0.971	0.932	0.923	0.915	0.894	0.884	0.89	0.928	0.915	0.878	0.911	2.329	2.42	2.414	2.403	2.375	2.37	2.368	2.351	2.332	2.314	2.304	2.47	2.546	2.484	2.464
European Alps	583	46.6688	8.0644	2111	0.271846	0.914146	1.011	0.905	0.94	0.949	0.971	1.256	1.278	1.338	1.341	1.266	1.274	1.25	1.226	1.179	1.166	1.155	1.146	1.252	1.223	1.207	1.194	1.172	1.161	1.175	1.316	1.278	1.23	1.216	2.274	2.383	2.339	2.324	2.311	2.3	2.226	2.239	2.237	2.236	2.218	2.337	2.442	2.407	2.359
European Alps	583	46.7527	9.94645	2394	0.27653	0.953287	1.058	1.014	0.966	0.948	0.92	0.92	0.909	0.898	0.888	0.883	0.872	0.846	0.842	0.819	0.808	0.802	0.8	0.795	0.794	0.792	0.809	0.819	0.81	0.775	0.793	0.783	0.746	0.737	1.365	1.47	1.453	1.422	1.381	1.291	1.283	1.278	1.275	1.248	1.269	1.39	1.408	1.349	1.341
European Alps	583	46.7442	8.39749	2063	0.271846	0.914146	1.05	0.966	0.934	0.973	0.93	1.123	1.164	1.258	1.247	1.206	1.181	1.146	1.143	1.116	1.096	1.08	1.109	1.262	1.218	1.19	1.215	1.23	1.197	1.208	1.346	1.307	1.25	1.235	2.965	3.153	3.117	3.049	3.031	3.014	2.997	2.963	2.953	2.918	2.911	3.189	3.207	3.172	3.147
European Alps	583	46.9966	9.03758	1632	0.153364	0.275691	1.152	1.065	1.051	1.044	1.023	1.148	1.127	1.185	1.159	1.151	1.136	1.124	1.131	1.121	1.113	1.108	1.087	1.404	1.339	1.305	1.297	1.242	1.177	1.165	1.36	1.319	1.238	1.218	3.184	3.329	3.282	3.28	3.26	3.241	3.214	3.201	3.19	3.181	3.19	3.474	3.605	3.521	3.48
European Alps	583	46.4891	8.22855	2427	0.271846	0.914146	0.928	0.91	0.938	1.019	1.014	1.125	1.091	1.132	1.109	1.076	1.045	1.03	1.018	0.988	0.981	0.972	0.967	0.987	0.982	0.977	0.972	0.986	0.976	0.937	0.953	0.947	0.942	0.938	2.409	2.508	2.434	2.415	2.399	2.384	2.371	2.308	2.299	2.254	2.267	2.369	2.368	2.269	2.26
European Alps	583	46.6793	8.28969	2115	0.271846	0.914146	0.636	0.555	0.526	0.596	0.554	0.674	0.73	0.811	0.812	0.777	0.751	0.689	0.667	0.622	0.364	0.362	0.497	0.653	0.616	0.599	0.613	0.618	0.593	0.62	0.769	0.74	0.722	0.648	1.317	1.448	1.436	1.4	1.368	1.463	1.368	1.361	1.356	1.35	1.346	1.455	1.621	1.588	1.54
European Alps	583	46.5444	9.20434	2147	0.309156	0.899686	0.561	0.56	0.607	0.727	0.679	0.923	0.84	0.799	0.772	0.751	0.84	0.845	0.817	0.789	0.754	0.74	0.731	0.745	0.738	0.731	0.724	0.719	0.709	0.719	0.769	0.753	0.741	0.727	1.744	1.877	1.852	1.792	1.779	1.797	1.809	1.797	1.787	1.746	1.739	1.777	1.768	1.7	1.696
European Alps	583	46.5366	9.34853	2200	0.309156	0.899686	0.718	0.69	0.8	0.805	0.816	1.017	0.853	0.83	0.816	0.807	0.932	0.932	0.852	0.84	0.831	0.823	0.818	0.857	0.828	0.822	0.818	0.815	0.808	0.796	0.818	0.79	0.785	0.907	1.458	1.562	1.528	1.457	1.47	1.459	1.45	1.442	1.437	1.433	1.429	1.456	1.445	1.418	1.412
European Alps	583	46.633	7.27454	1707	0.164185	0.560212	0.746	0.72	0.733	0.771	0.961	1.319	1.296	1.385	1.396	1.343	1.291	1.255	1.219	1.167	1.143	1.127	1.129	1.227	1.177	1.17	1.16	1.154	1.074	1.089	1.147	1.108	1.062	1.196	2.849	2.979	2.951	2.933	2.919	2.914	2.901	2.892	2.885	2.879	2.873	3.089	3.138	3.103	3.051
European Alps	583	46.6213	9.89814	2727	0.27691	0.83187	0.892	0.885	0.957	0.972	0.967	1.033	1.013	0.955	0.947	0.926	1.008	0.978	0.957	0.933	0.914	0.893	0.882	0.925	0.903	0.899	0.883	0.869	0.854	0.854	0.913	0.894	0.879	0.893	2.154	2.299	2.254	2.197	2.179	2.163	2.134	2.122	2.084	2.076	2.068	2.107	2.096	2.069	2.058
European Alps	583	46.9091	9.87386	2147	0.27653	0.953287	1.228	1.035	1.111	1.093	1.069	1.198	1.171	1.139	1.116	1.101	1.09	1.08	1.07	1.062	1.023	1.015	1.008	1.071	1.062	1.052	1.045	1.074	1.027	1.04	1.113	1.093	1.055	1.038	1.887	1.993	1.972	1.926	1.914	1.864	1.854	1.845	1.806	1.8	1.795	1.909	2.012	1.922	1.906
European Alps	583	46.8413	9.93167	2299	0.27653	0.953287	1.405	1.37	1.319	1.311	1.273	1.385	1.386	1.382	1.338	1.313	1.292	1.276	1.263	1.253	1.242	1.233	1.226	1.296	1.283	1.271	1.279	1.352	1.308	1.33	1.399	1.373	1.345	1.326	2.539	2.7	2.668	2.664	2.601	2.584	2.531	2.518	2.479	2.47	2.486	2.602	2.68	2.652	2.566
European Alps	583	46.5828	7.94374	2150	0.271846	0.914146	0.344	0.32	0.293	0.337	0.327	0.608	0.629	0.684	0.686	0.644	0.625	0.61	0.595	0.569	0.559	0.551	0.546	0.598	0.585	0.575	0.567	0.561	0.545	0.545	0.605	0.588	0.576	0.56	1.692	1.844	1.811	1.789	1.773	1.758	1.713	1.703	1.696	1.679	1.673	1.78	1.876	1.846	1.799
European Alps	583	46.6042	8.78352	2555	0.320942	0.954823	1.505	1.498	1.507	1.582	1.609	1.782	1.742	1.691	1.671	1.667	1.702	1.702	1.681	1.665	1.652	1.626	1.616	1.648	1.631	1.617	1.606	1.643	1.627	1.66	1.708	1.683	1.643	1.657	3.178	3.304	3.265	3.236	3.211	3.217	3.197	3.182	3.139	3.125	3.133	3.159	3.191	3.112	3.095
European Alps	583	46.7316	8.86143	2388	0.320942	0.954823	0.571	0.473	0.46	0.442	0.431	0.513	0.503	0.512	0.499	0.473	0.471	0.46	0.455	0.447	0.411	0.406	0.375	0.41	0.404	0.37	0.365	0.381	0.356	0.37	0.407	0.397	0.39	0.377	1.089	1.147	1.069	1.095	1.087	1.083	1.057	1.052	1.015	1.011	1.028	1.052	1.07	1.063	1.055
European Alps	583	46.6186	7.94354	2162	0.271846	0.914146	0.667	0.569	0.612	0.655	0.663	0.845	0.86	0.915	0.93	0.89	0.893	0.857	0.841	0.824	0.81	0.798	0.79	0.933	0.908	0.891	0.897	0.884	0.863	0.869	0.951	0.928	0.909	0.915	1.381	1.516	1.503	1.466	1.459	1.453	1.447	1.428	1.425	1.399	1.418	1.534	1.6	1.548	1.526
European Alps	583	46.7438	8.55101	2220	0.320942	0.954823	1.339	1.105	1.209	1.211	1.177	1.311	1.315	1.394	1.345	1.306	1.279	1.261	1.245	1.232	1.215	1.2	1.191	1.358	1.28	1.26	1.268	1.282	1.258	1.284	1.416	1.361	1.335	1.316	2.605	2.655	2.634	2.616	2.6	2.536	2.509	2.498	2.472	2.464	2.456	2.614	2.615	2.59	2.553
European Alps	583	47.0885	9.61177	1974	0.162978	0.545761	0.947	0.878	0.825	0.816	0.821	0.911	0.897	0.898	0.876	0.866	0.901	0.857	0.826	0.788	0.781	0.776	0.762	0.924	0.903	0.888	0.895	0.878	0.861	0.91	0.981	0.959	0.935	0.913	1.732	1.842	1.829	1.819	1.812	1.686	1.682	1.679	1.677	1.675	1.673	1.83	1.886	1.872	1.828
European Alps	583	46.9382	8.74562	2083	0.153364	0.275691	1.644	1.596	1.56	1.585	1.583	1.727	1.697	1.784	1.734	1.687	1.698	1.665	1.63	1.596	1.579	1.542	1.532	1.72	1.7	1.691	1.659	1.685	1.616	1.72	1.852	1.826	1.792	1.763	3.506	3.609	3.584	3.563	3.567	3.505	3.489	3.477	3.451	3.443	3.434	3.78	3.924	3.851	3.777
European Alps	583	46.8588	9.01748	2481	0.153364	0.275691	1.544	1.54	1.479	1.453	1.443	1.627	1.618	1.635	1.584	1.574	1.544	1.52	1.5	1.484	1.468	1.455	1.446	1.636	1.597	1.592	1.604	1.685	1.623	1.668	1.763	1.712	1.677	1.636	3.214	3.342	3.299	3.307	3.276	3.248	3.222	3.185	3.17	3.156	3.144	3.308	3.37	3.325	3.294
European Alps	583	46.815	10.2553	2350	0.27653	0.953287	0.85	0.815	0.771	0.745	0.74	0.813	0.777	0.756	0.74	0.731	0.722	0.717	0.712	0.709	0.689	0.684	0.681	0.716	0.711	0.683	0.699	0.758	0.73	0.655	0.672	0.637	0.632	0.649	1.015	1.173	1.149	1.09	1.08	1.072	1.045	1.037	1.032	1.027	1.023	1.044	0.863	0.861	0.858
European Alps	583	46.5452	8.31596	2432	0.271846	0.914146	1.033	0.938	0.955	1.039	1.073	1.175	0.984	1.022	0.953	0.938	1.009	0.992	0.981	0.97	0.961	0.906	NA	NA	NA	NA	0.924	0.957	0.937	0.948	0.915	0.909	0.904	0.918	2.539	2.605	2.489	2.443	2.454	2.464	2.429	2.418	2.378	2.37	2.361	2.394	2.322	2.315	2.308
European Alps	583	46.5079	8.35448	2194	0.271846	0.914146	1.194	1.124	1.124	1.172	1.185	1.269	1.231	1.282	1.241	1.212	1.271	1.198	1.149	1.136	1.124	1.114	1.108	1.148	1.118	1.114	1.109	1.149	1.138	1.12	1.212	1.192	1.164	1.147	3.002	3.061	2.997	2.98	2.964	2.95	2.9	2.864	2.808	2.8	2.791	2.806	2.825	2.769	2.763
European Alps	583	46.6317	10.2891	2359	0.27691	0.83187	0.656	0.655	0.671	0.688	0.697	0.654	0.659	0.643	0.63	0.624	0.637	0.634	0.63	0.627	0.62	0.612	0.605	0.6	0.597	0.62	0.605	0.646	0.626	0.618	0.667	0.66	0.648	0.642	2.019	2.116	2.087	2.05	2.032	2.019	2.007	2.011	1.999	1.988	1.953	1.98	1.964	1.957	1.946
European Alps	583	46.9181	8.95855	1824	0.153364	0.275691	1.249	1.118	1.128	1.154	1.146	1.259	1.245	1.289	1.279	1.248	1.233	1.26	1.245	1.231	1.215	1.208	1.203	1.458	1.405	1.376	1.363	1.301	1.278	1.339	1.483	1.425	1.391	1.37	3.339	3.484	3.446	3.418	3.398	3.38	3.321	3.309	3.3	3.292	3.284	3.546	3.823	3.666	3.62
European Alps	583	46.5397	7.56164	2017	0.164185	0.560212	0.797	0.739	0.769	0.777	0.784	1.041	1.067	1.12	1.169	1.14	1.106	1.082	1.062	1.04	1.024	1.013	1.006	1.096	1.075	1.063	1.052	1.03	0.997	1.029	1.082	1.064	1.031	1.095	2.359	2.503	2.472	2.449	2.413	2.399	2.387	2.377	2.369	2.334	2.327	2.544	2.617	2.573	2.491
European Alps	583	46.8517	9.80484	2290	0.27653	0.953287	1.263	1.232	1.167	1.15	1.122	1.253	1.234	1.219	1.19	1.17	1.185	1.167	1.125	1.109	1.09	1.077	1.069	1.142	1.126	1.113	1.103	1.148	1.125	1.15	1.187	1.167	1.146	1.13	NA	NA	NA	NA	NA	NA	NA	NA	NA	NA	NA	NA	NA	NA	NA
European Alps	583	46.5801	9.53739	2429	0.309156	0.899686	0.522	0.534	0.55	0.582	0.564	0.796	0.742	0.704	0.658	0.644	0.672	0.636	0.627	0.621	0.601	0.594	0.589	0.625	0.618	0.612	0.608	0.605	0.598	0.59	0.668	0.65	0.632	0.619	1.529	1.699	1.648	1.618	1.596	1.557	1.543	1.529	1.519	1.511	1.503	1.597	1.597	1.541	1.53
European Alps	583	46.6264	8.86246	2196	0.320942	0.954823	0.417	0.405	0.335	0.347	0.32	0.476	0.444	0.45	0.433	0.401	0.463	0.376	0.37	0.362	0.357	0.351	0.347	0.345	0.343	0.339	0.338	0.335	0.326	0.321	0.348	0.346	0.342	0.322	0.996	1.124	1.058	1.048	0.994	0.987	0.954	0.95	0.968	0.963	0.96	0.955	0.975	0.97	0.966
European Alps	583	46.6856	8.62679	2400	0.320942	0.954823	0.799	0.765	0.739	0.76	0.761	0.86	0.822	0.806	0.805	0.786	0.812	0.716	0.706	0.697	0.669	0.664	0.661	0.824	0.8	0.755	0.742	0.799	0.763	0.75	0.79	0.736	0.724	0.716	NA	NA	NA	NA	NA	NA	NA	NA	NA	NA	NA	NA	NA	NA	NA
European Alps	583	46.7743	7.99394	1875	0.143677	0.257465	0.945	0.87	0.841	0.873	0.85	1.118	1.125	1.162	1.186	1.162	1.13	1.098	1.088	1.051	1.014	1.014	1.048	1.195	1.157	1.139	1.144	1.106	1.021	1.06	1.154	1.121	1.042	1.129	2.048	2.234	2.204	2.186	2.174	2.154	2.137	2.128	2.122	2.09	2.084	2.326	2.538	2.479	2.405
European Alps	583	46.7754	8.00915	1837	0.143677	0.257465	0.375	0.356	0.305	0.302	0.3	0.555	0.55	0.617	0.678	0.626	0.566	0.546	0.507	0.489	0.41	0.346	0.339	0.481	0.464	0.365	0.364	0.316	0.315	0.244	0.341	0.328	0.262	0.281	NA	NA	NA	NA	NA	NA	NA	NA	NA	NA	NA	NA	NA	NA	NA
European Alps	583	46.813	8.71734	2032	0.153364	0.275691	0.682	0.599	0.609	0.687	0.681	0.838	0.819	0.825	0.798	0.809	0.836	0.805	0.794	0.768	0.766	0.763	0.763	0.954	0.924	0.882	0.866	0.825	0.817	0.83	0.951	0.888	0.878	0.864	2.074	2.135	2.123	2.061	2.053	2.04	2.032	2.027	2.024	1.998	2.018	2.182	2.255	2.223	2.175
European Alps	583	46.8915	8.77954	2338	0.153364	0.275691	1.63	1.525	1.513	1.556	1.523	1.649	1.625	1.641	1.598	1.567	1.59	1.567	1.544	1.53	1.509	1.493	1.483	1.679	1.631	1.623	1.595	1.626	1.602	1.64	1.729	1.684	1.656	1.625	3.578	3.68	3.642	3.614	3.616	3.586	3.542	3.524	3.512	3.501	3.49	3.717	3.856	3.777	3.728
European Alps	583	46.7794	8.10344	1777	0.143677	0.257465	1.027	0.982	0.99	1.015	1.023	1.219	1.237	1.306	1.339	1.316	1.284	1.258	1.233	1.211	1.195	1.185	1.175	1.307	1.284	1.265	1.264	1.202	1.149	1.16	1.303	1.257	1.196	1.28	2.944	3.108	3.08	3.046	3.045	3.02	2.999	2.982	2.969	2.959	2.948	3.158	3.279	3.228	3.193
European Alps	583	46.5769	7.83473	2332	0.271846	0.914146	1.172	1.139	1.137	1.202	1.206	1.563	1.532	1.668	1.639	1.55	1.563	1.52	1.486	1.456	1.432	1.413	1.427	1.518	1.479	1.453	1.45	1.469	1.426	1.517	1.562	1.532	1.509	1.54	3.917	4.065	4.025	3.967	3.943	3.922	3.904	3.888	3.852	3.84	3.828	4.162	4.286	4.205	4.147
European Alps	583	46.7488	7.81245	1852	0.271846	0.914146	0.468	0.432	0.44	0.456	0.445	0.721	0.722	0.773	0.821	0.814	0.781	0.757	0.734	0.705	0.692	0.685	0.679	0.803	0.783	0.77	0.754	0.701	0.675	0.732	0.768	0.743	0.718	0.778	1.725	1.827	1.785	1.8	1.792	1.798	1.788	1.783	1.78	1.777	1.773	1.948	2.002	1.972	1.954
European Alps	583	46.9564	10.3383	2512	0.194965	0.792227	0.875	0.844	0.84	0.821	0.815	0.854	0.827	0.849	0.82	0.807	0.815	0.806	0.798	0.79	0.781	0.775	0.777	0.828	0.813	0.8	0.789	0.882	0.878	0.836	0.864	0.85	0.834	0.849	2	2.111	2.076	2.051	2.032	2.016	2.001	1.987	1.976	1.946	1.938	1.982	1.991	1.979	1.967
European Alps	583	46.682	7.51965	1791	0.164185	0.560212	0.704	0.712	0.72	0.76	0.839	1.101	1.091	1.18	1.211	1.201	1.151	1.141	1.116	1.095	1.079	1.067	1.057	1.146	1.13	1.112	1.096	1.046	1.007	1.02	1.009	1	1.004	1.046	1.879	1.937	1.908	1.904	1.901	1.898	1.896	1.869	1.868	1.868	1.867	2.059	2.078	2.056	2.013
European Alps	583	46.9684	9.39093	2468	0.162978	0.545761	0.988	0.923	0.862	0.842	0.827	0.918	0.9	0.881	0.871	0.86	0.907	0.885	0.846	0.833	0.817	0.812	0.808	0.942	0.923	0.932	0.961	1.016	0.93	0.948	1.097	1.063	1.027	0.984	2.337	2.472	2.416	2.438	2.414	2.327	2.238	2.227	2.218	2.211	2.244	2.45	2.438	2.417	2.395
European Alps	583	46.891	9.45817	2166	0.162978	0.545761	0.773	0.746	0.724	0.689	0.67	0.736	0.719	0.731	0.717	0.701	0.657	0.65	0.644	0.639	0.632	0.608	0.607	0.712	0.655	0.65	0.668	0.718	0.698	0.75	0.773	0.739	0.725	0.698	2.765	2.912	2.826	2.823	2.773	2.75	2.729	2.715	2.703	2.693	2.683	2.734	2.722	2.685	2.676
European Alps	583	46.786	8.40948	2149	0.143677	0.257465	0.941	0.824	0.847	0.909	0.857	1.029	1.03	1.109	1.078	1.041	1.021	1.004	0.986	0.971	0.942	0.934	0.929	1.083	1.049	1.03	1.013	1.038	1.014	1.054	1.168	1.123	1.095	1.086	3.292	3.508	3.466	3.403	3.381	3.343	3.168	3.159	3.152	3.145	3.139	3.525	3.665	3.572	3.527
European Alps	583	46.6839	8.72375	2262	0.320942	0.954823	1.044	0.944	0.907	0.942	0.901	1.019	0.984	0.956	0.936	0.92	0.992	0.93	0.914	0.895	0.88	0.827	0.804	0.937	0.904	0.885	0.914	0.903	0.845	0.909	0.974	0.942	0.918	0.893	1.766	1.8	1.738	1.761	1.735	1.748	1.737	1.695	1.66	1.654	1.648	1.67	1.664	1.659	1.654
European Alps	583	46.647	8.74022	2211	0.320942	0.954823	1.018	0.961	0.965	1.021	1.029	1.121	1.085	1.068	1.053	1.033	1.147	1.11	1.087	1.046	1.031	1.017	1.008	1.043	1.032	1.01	1.001	1.011	0.997	1.025	1.051	1.033	1.017	1.005	2.016	2.102	2.028	2.034	2.019	2.006	1.983	1.973	1.938	1.931	1.924	1.936	1.93	1.922	1.893
European Alps	583	46.7811	9.02147	2191	0.153364	0.275691	0.941	0.9	0.87	0.868	0.852	0.959	0.942	0.942	0.924	0.87	0.856	0.844	0.82	0.808	0.8	0.793	0.788	0.873	0.84	0.829	0.823	0.898	0.762	0.879	0.963	0.919	0.896	0.871	2.042	2.063	2.043	2.029	1.981	1.945	1.937	1.902	1.896	1.874	1.869	1.91	1.923	1.914	1.864
European Alps	583	46.5868	8.51386	2169	0.320942	0.954823	0.689	0.622	0.648	0.699	0.709	0.761	0.739	0.746	0.734	0.703	0.801	0.753	0.654	0.646	0.641	0.637	0.636	0.715	0.663	0.661	0.66	0.674	0.669	0.659	0.702	0.633	0.63	0.639	1.312	1.407	1.388	1.396	1.358	1.336	1.253	1.248	1.212	1.229	1.21	1.236	1.298	1.244	1.24
European Alps	583	46.549	8.61379	2268	0.320942	0.954823	1.011	0.997	1.064	1.149	1.203	1.274	1.19	1.178	1.171	1.18	1.303	1.29	1.245	1.214	1.191	1.165	1.127	1.138	1.108	1.095	1.086	1.079	1.065	1.089	1.101	1.087	1.077	1.09	2.329	2.463	2.419	2.343	2.343	2.383	2.36	2.297	2.283	2.22	2.211	2.229	2.217	2.162	2.157
European Alps	583	46.9318	10.4428	2729	0.194965	0.792227	0.82	0.83	0.777	0.752	0.754	0.768	0.753	0.724	0.714	0.69	0.683	0.674	0.665	0.655	0.645	0.62	0.617	0.666	0.661	0.651	0.646	0.778	0.775	0.701	0.694	0.689	0.681	0.673	1.852	1.919	1.903	1.839	1.825	1.751	1.742	1.734	1.714	1.708	1.703	1.748	1.764	1.709	1.702
European Alps	583	46.6744	9.20524	2064	0.309156	0.899686	0.594	0.527	0.544	0.57	0.556	0.727	0.678	0.651	0.632	0.621	0.688	0.668	0.653	0.642	0.63	0.62	0.614	0.657	0.651	0.644	0.64	0.634	0.625	0.618	0.653	0.644	0.636	0.629	1.423	1.588	1.511	1.499	1.49	1.458	1.429	1.425	1.423	1.398	1.397	1.434	1.426	1.421	1.398
European Alps	583	47.0355	8.82542	1701	0.153364	0.275691	0.303	0.285	0.276	0.294	0.329	0.468	0.468	0.544	0.554	0.519	0.503	0.507	0.456	0.48	0.47	0.465	0.461	0.721	0.674	0.638	0.635	0.59	0.498	0.519	0.618	0.584	0.54	0.56	1.33	1.524	1.496	1.481	1.493	1.483	1.429	1.423	1.42	1.417	1.414	1.647	1.857	1.791	1.694
European Alps	583	46.6977	10.0188	2677	0.27691	0.83187	1.174	1.141	1.121	1.11	1.097	1.252	1.197	1.175	1.142	1.122	1.16	1.096	1.081	1.07	1.039	1.03	1.023	1.161	1.135	1.115	1.092	1.162	1.134	1.114	1.218	1.148	1.128	1.113	2.186	2.311	2.275	2.252	2.21	2.194	2.161	2.15	2.141	2.103	2.095	2.143	2.132	2.098	2.089
European Alps	583	47.131	8.69635	920	0.153364	0.275691	0.15	0.15	0.12	0.1	0.1	0.2	0.18	0.25	0.22	0.2	0.2	0.18	0.18	0.18	0.15	0.12	0.08	0.12	0.12	0.1	0.08	0.05	0.05	0.05	0.05	0.05	0.05	0.15	0.05	0.06	0.05	0.08	0.08	0.08	0.08	0.08	0.08	0.08	0.08	0.3	0.35	0.35	0.35
European Alps	583	46.6773	9.64989	1170	0.309156	0.899686	0.05	0.04	0.03	0.02	0.02	0.22	0.2	0.18	0	0.04	0.06	0.05	0.03	0	0	0.02	0.02	0.01	0	0	0	0	0	0	0.06	0	0	0	0.3	0.32	0.3	0.25	0.2	0.2	0.2	0.2	0.2	0.2	0.2	0.24	0.24	0.24	0.24
European Alps	583	47.3346	9.39345	780	0.119684	0.172122	0	0	0	0	0	0	0	0	0	0	0	0	0	0	0	0	0	0	0	0	0	0	0	0	0	0	0	0	0	0.02	0.02	0.06	0.05	0.03	0.02	0.03	0.02	0.02	0.02	0.01	0.14	0.12	0.09
European Alps	583	47.0603	8.71365	1031	0.153364	0.275691	0.25	0.21	0.2	0.18	0.18	0.3	0.27	0.4	0.35	0.35	0.33	0.3	0.28	0.28	0.26	0.25	0.25	0.3	0.29	0.28	0.24	0.15	0.1	0.15	0.17	0.16	0.15	0.18	0.12	0.18	0.2	0.2	0.2	0.2	0.18	0.15	0.15	0.15	0.15	0.41	0.44	0.38	0.35
European Alps	583	47.2975	9.45833	933	0.119684	0.172122	0.01	NA	NA	0	0	NA	NA	0.11	0.11	0.1	0.1	0.02	0	0	0	0	0	NA	NA	0.02	0	0	0	NA	NA	0.03	NA	NA	0	0.05	NA	0.08	0.05	0.04	0.02	NA	NA	NA	0.02	NA	NA	0.2	0.2
European Alps	583	46.7443	7.52055	655	0.164185	0.560212	0.04	0.03	0	0	0	0.08	0.04	0.02	0.01	0	0	0	0	0	0	0	0	0	0	0	0	0	0	0	0	0	0	0	0	0	0	0	0	0	0	0.01	0	0.01	0	0.06	0.06	0.05	0.04
European Alps	583	46.6097	7.108	680	0.131797	0.161843	0.05	0.04	NA	NA	NA	0.08	0.07	0.05	0.05	0.04	NA	NA	0.02	0.02	0.02	0	0	NA	NA	0	0	0	0	0	NA	NA	0	0	0	NA	NA	NA	0	0	0	0	0	NA	NA	0.03	0	NA	0
European Alps	583	47.3659	9.19418	830	0.119684	0.172122	0	0	0	0	0	0.07	0.06	0.07	0.05	0.05	0.04	0.03	0.02	0.02	0	0	0	0.02	0	0	0	0	0	0	0.02	0	0	0.06	0	0.1	0.1	0.14	0.14	0.12	0.1	0.07	0.06	0.05	0.05	0.11	0.16	0.15	0.13
European Alps	583	46.7719	9.88208	1710	0.27653	0.953287	0.68	0.58	0.52	0.51	0.5	0.63	0.61	0.58	0.57	0.56	0.56	0.55	0.54	0.53	0.53	0.5	0.48	0.55	0.52	0.5	0.5	0.47	0.46	0.44	0.46	0.45	0.44	0.44	1.13	1.21	1.2	1.18	1.16	1.12	1.1	1.09	1.08	1.07	1.07	1.14	1.12	1.12	1.1
European Alps	583	47.4339	9.58665	930	0.119684	0.172122	0.1	0	0	0	0	0.1	0.1	0.1	0.1	0.1	0	0	0	0	0	0	0	0.1	0	0	0	0	0	0	0	NA	0	0	0	0.05	0.05	0.05	0.05	0.05	0.05	0.05	0.06	0.05	0.05	0.1	0.1	0.1	0.05
European Alps	583	47.4397	9.45613	814	0.119684	0.172122	0	0	0	0	0	0.05	0.02	0.01	0	0	0	0	0	0	0	0	0	0.02	0	0	0	0	0	0	0.01	0	0	0.05	0	0.05	0.01	0.02	0	0	NA	0.02	0.01	0	0	0.07	0.09	0.05	0
European Alps	583	46.9059	7.93896	910	0.143677	0.257465	0.12	0.08	0.05	0.02	0.01	0.18	0.12	0.11	0.12	0.12	0.11	0.1	0.08	0.08	0.05	0	0	0	0	0	0	0	0	0	0.01	0	0	0.08	0	0.03	0	0	0	0	0	0.01	0	0	0	0.13	0.15	0.12	0.1
European Alps	583	46.9833	8.21861	1114	0.143677	0.257465	0.15	0.15	0.15	0.15	0.15	0.45	0.38	0.45	0.42	0.4	0.35	0.24	0.24	0.22	0.2	0.2	0.15	0.25	NA	0.2	0.16	0.15	0.1	0.1	0.15	0.1	0.09	0.17	0.03	0.1	0.1	0.09	0.08	0.08	0.08	0.08	0.08	0.08	0.08	0.25	0.25	0.2	0.2
European Alps	583	46.8337	9.28329	1050	0.162978	0.545761	0.31	0.3	0.28	0.28	0.27	0.34	0.34	0.34	0.32	0.31	0.3	0.29	0.28	0.28	0.28	0.27	0.27	0.31	0.3	0.3	0.3	0.3	0.29	0.28	0.28	0.28	0.27	0.26	0.96	1.06	1.03	1.02	0.99	0.98	0.95	0.96	0.96	0.95	0.97	0.97	1.02	1.02	0.99
European Alps	583	47.2789	8.76764	495	0.120918	0.173325	0.04	0	0	0	0	0.03	0	0	0	0	0	0	0	0	0	0	0	0	0	0	0	0	0	0	0	0	0	0	0	0	0	0	0	0	0	0.01	0	0	0	0.03	0.01	0	0
European Alps	583	47.1126	8.78065	895	0.153364	0.275691	0.2	0.18	0.18	0.16	0.16	0.27	0.25	0.32	0.27	0.27	0.26	0.26	0.26	0.25	0.25	0.24	0.23	0.27	0.27	0.26	0.23	0.16	0.1	0.09	0.11	0.09	0.07	0.11	0	0.12	0.12	0.11	0.11	0.1	0.09	0.1	0.1	0.09	0.09	0.31	0.37	0.28	0.26
European Alps	583	46.6564	8.29163	1055	0.271846	0.914146	0.23	0.2	0.12	0.1	0.04	0.31	0.32	0.36	0.35	0.32	0.32	0.3	0.21	0.14	0.09	0.09	0.06	0.13	0.12	0.12	0.11	0.1	0.05	0.03	0.3	0.25	0.17	0.09	0	0.15	0.12	0.11	0.09	0.05	0.04	0.02	0.02	0.01	0.02	0.23	0.4	0.31	0.26
European Alps	583	46.6298	8.0359	1158	0.271846	0.914146	0.12	0.12	0.12	0.1	0.1	0.45	0.47	0.45	0.45	0.43	0.38	0.35	0.3	0.27	0.24	NA	0.18	0.17	0.15	0.15	0.13	0.1	0.1	0.08	0.12	0.1	0.09	0.08	0.17	0.3	NA	0.26	0.25	0.24	0.24	0.24	0.23	0.23	0.23	0.4	0.47	0.44	0.44
European Alps	583	47.3939	9.26307	700	0.119684	0.172122	0	0	0	0	0	0.03	0	0	0	0	0	0	0	0	0	0	0	0	0	0	0	NA	0	0	0	0	0	0.01	0	0.03	0.03	0.04	0.03	0	0	0.01	0	0	0	0.05	0.07	0.06	0.05
European Alps	583	46.6731	7.68073	760	0.164185	0.560212	0.1	0.03	0	0	0	0.11	0.07	0.07	0.06	0.05	0.04	0	0	0	0	0	0	0	0	0	0	0	0	0	0	0	0	0	0	0	0	0	0	0	0	0	0	0	0	0.11	0.12	0.11	0.07
European Alps	583	47.0118	8.79009	1458	0.153364	0.275691	NA	0.35	0.3	NA	NA	0.49	NA	0.6	0.6	0.59	NA	0.57	0.55	0.48	0.4	0.38	0.33	NA	NA	0.52	NA	0.4	0.37	0.3	0.48	0.45	0.42	0.4	1.25	1.4	NA	NA	1.3	1.3	1.28	1.29	1.28	NA	1.26	1.55	1.65	1.63	1.6
European Alps	583	46.9106	8.56044	778	0.153364	0.275691	0.2	0.17	0.12	0.05	0	0.04	0.02	0.02	0	NA	NA	NA	NA	NA	NA	NA	NA	NA	NA	NA	NA	NA	NA	NA	0	0	0	0	0	0.06	0.05	0.04	0.04	0.04	0.03	0.04	0.04	0.04	0.04	0.49	0.46	0.37	0.34
European Alps	583	46.6117	7.27573	1030	0.164185	0.560212	0.25	0.22	0.2	0.2	0.2	0.49	0.5	0.5	0.48	0.48	0.45	0.4	0.4	0.4	0.35	0.35	0.35	0.35	0.35	0.35	0.35	0.3	0.3	0.3	0.3	0.25	0.25	0.2	0.1	0.18	0.18	0.18	0.18	0.18	0.18	0.18	0.18	0.18	0.18	0.3	0.35	0.35	0.32
European Alps	583	46.4952	7.67089	1176	0.164185	0.560212	0.17	0.15	0.12	0.11	0.1	0.43	0.42	0.42	0.47	0.45	NA	0.41	0.36	0.34	0.32	0.28	0.26	0.24	0.21	0.2	0.2	0.2	0.2	0.24	NA	0.24	0.23	0.21	0	0.13	0.12	0.07	0.06	0.06	0.04	0.05	0.05	0.05	0.06	0.15	0.15	NA	0.14
European Alps	583	46.8207	7.57322	535	0.146287	0.184181	0.02	0	0	0	0	0.04	0.02	0	0	0	0	0	0	0	0	0	0	0	NA	0	0	0	0	0	0	NA	0	0	NA	0	0	0	0	0	0	0	0	0.01	0	0.02	0.01	0.01	0.01
European Alps	583	47.2916	9.32794	1652	0.119684	0.172122	0.5	0.4	0.35	0.35	0.35	0.45	0.45	0.45	0.45	0.45	0.45	0.45	0.4	0.4	0.4	0.35	0.35	0.5	0.45	0.45	NA	NA	NA	NA	0.4	0.4	0.35	NA	0.4	0.4	0.4	0.4	0.4	0.4	0.4	0.4	0.4	0.4	0.4	0.7	0.8	0.8	0.8
European Alps	583	47.0134	7.84074	894	0.143677	0.257465	0.12	NA	NA	NA	NA	NA	NA	NA	NA	NA	NA	0.18	0.17	0.17	NA	0.12	NA	NA	NA	NA	NA	NA	0	0	0.01	0	0	0.15	0.04	0.04	0.03	NA	NA	NA	NA	NA	0.04	0.04	0.04	0.16	0.15	NA	NA
European Alps	583	46.9146	9.77181	815	0.27653	0.953287	0.2	0.19	0.18	NA	NA	0.3	0.27	0.26	0.24	NA	NA	NA	0.21	0.19	NA	0.17	0.16	NA	NA	0.12	0.1	0.06	0.03	NA	NA	NA	0	0	NA	0.64	NA	NA	0.62	0.62	0.62	0.62	0.62	NA	NA	0.63	0.62	0.6	0.58
European Alps	583	47.1805	8.55462	536	0.153364	0.275691	0.09	0.07	0.06	NA	NA	0.06	0.06	0.05	0.05	0.05	NA	NA	0.02	0.02	0	0	0	0	0	0	0	0	0	0	NA	NA	0	0.01	0	0	0	NA	0	0	0	0.01	0	0	0	0.02	0.02	0.02	0.01
European Alps	583	46.597	7.90701	818	0.271846	0.914146	0.15	0.12	0.12	0.1	0.1	0.3	0.25	0.2	0.2	0.18	0.18	0.18	0.18	0.18	0.17	0.17	0.15	0.13	0.13	0.13	0.1	0.08	0.08	0	0	0	0	0	0	0.05	NA	0.03	0.03	0.03	0.02	0.02	0.02	0.02	0.02	0.08	0.15	0.12	0.1
European Alps	583	46.7851	8.16251	740	0.143677	0.257465	0.09	0.07	0.06	0.04	0.02	0.12	0.08	0.1	0.1	0.1	0.09	0.09	0.09	0.09	0.08	0.06	0.03	0.02	0	0	0	NA	0	NA	0.03	0	0	0	0	0.07	0.05	0.04	0.04	0.02	0.02	0.03	0.03	0.03	0.03	0.13	0.2	0.15	0.12
European Alps	583	47.0582	7.9186	767	0.143677	0.257465	0	0	0	0	0	0.02	0	0	0.01	0.01	0	0	0	0	0	0	0	0	0	0	0	0	0	0	0.01	0	0	0.01	0	0	0	0	0	0	0	0	0	0	0	0.08	0.03	0.02	0.01
European Alps	583	47.3615	9.13604	765	0.119684	0.172122	0.05	0	0	0	0	0.06	0.04	0.04	0.02	0.02	0.02	0.02	0	0	0	0	0	0.01	0	0	0	0	0	0	0.02	0	0	0.04	0	0.07	0.06	0.08	0.05	0.05	0.04	0.05	0.04	0.04	0.04	0.16	0.12	0.1	0.09
European Alps	583	46.7135	9.76795	1575	0.27691	0.83187	0.45	0.36	0.3	0.3	0.3	0.48	0.47	0.45	0.42	0.41	0.45	0.41	0.41	0.39	0.38	0.37	0.36	0.38	0.38	0.38	0.37	0.35	0.32	0.3	0.34	0.32	0.3	0.28	1.18	1.28	1.22	1.2	1.18	1.16	1.15	1.15	1.15	1.14	1.15	1.2	1.15	1.14	1.14
European Alps	583	46.6353	10.4583	1248	0.190423	0.597964	0.1	0.05	0	0	0	0.1	NA	0.04	0.03	0.02	0.07	0.04	0.04	0.04	0.02	0.02	0.02	0	0	0	0	0	0	NA	0	0	0	0.01	0.48	0.57	0.55	0.55	0.55	0.5	0.5	0.47	0.47	0.47	0.47	0.45	0.45	0.45	0.45
European Alps	583	47.1139	9.16319	687	0.162978	0.545761	0.13	0.06	0	NA	NA	0.01	NA	0.04	0.01	0	NA	NA	NA	0	0	0	0	0	0	0	0	0	NA	NA	NA	0.02	0	0	0	0	0.04	0.05	0.05	0.04	0.04	NA	NA	0.04	0.04	0.18	0.23	0.2	0.17
European Alps	583	46.8103	9.11513	1325	0.162978	0.545761	0.25	0.2	0.2	0.18	0.18	0.22	0.2	0.22	NA	0.2	NA	0.18	0.18	0.15	0.15	NA	NA	NA	NA	0.1	NA	0	NA	0	0.02	0	0	0	0.8	0.8	NA	0.8	NA	NA	NA	0.8	0.8	NA	0.8	NA	0.85	0.85	0.85
European Alps	583	46.7656	9.41858	622	0.162978	0.545761	0.06	0.06	0.06	0.04	0.04	0.01	0	0	0	0	0	0	0	0	0	0	0	0	0	0	0	0	0	0	0	0	0	0	NA	NA	NA	NA	NA	NA	NA	NA	NA	NA	NA	NA	NA	NA	NA
European Alps	583	46.7163	7.34996	1035	0.164185	0.560212	0.07	0.02	0	0	0	0.34	0.27	0.25	0.25	0.23	NA	0.18	0.15	0.11	0.1	0.05	0	0	0	0	0	0	0	0.02	0.03	0	0	0.09	0	0.1	0.06	0.06	0.03	0.02	0	0.01	0	0.02	0.02	0.13	0.11	0.09	0.05
European Alps	583	47.0749	8.63288	805	0.153364	0.275691	0.09	0.05	0	0	0	0.12	0.07	0.07	0.06	0.05	0.04	0.04	0	0	0	0	0	0.01	0	0	0	0	0	0.01	0.01	0	0	0.02	0	0.04	0.02	0.08	0.02	0.02	0.01	0.01	0	0	0	0.19	0.19	0.15	0.12
European Alps	583	47.1703	9.02074	415	0.153364	0.275691	0	0	0	0	0	NA	NA	NA	NA	0	0	0	0	0	0	0	0	0	0	0	0	0	0	0	0	0	0	0	NA	0	0	0	0	0	0	0	0	0	NA	0.04	0.1	0.04	0.03
European Alps	583	46.7954	7.7154	920	0.146287	0.184181	0	0	0	0	0.02	0.18	0.12	0.1	0.08	0	0	NA	0	0	0	0	0	0	0	0	0	0	0	0	0	0	0	0	0	0.02	0.01	0	0	0	0	0.01	0	0	0	0.09	0.06	0.05	0.05
European Alps	583	46.576	6.93132	873	0.131797	0.161843	0.05	0.03	0	0	0	0.11	0.08	0.05	0.04	0.04	0.04	0.03	0.03	0.03	0.03	0.02	0.03	0.01	0.01	0	0	0	0	0	0	0	0	0.02	0.02	0.1	0.09	NA	0.06	0.06	0.06	0.05	0.05	0.08	0.08	0.12	0.11	0.1	0.1
European Alps	583	46.4882	7.53332	1465	0.164185	0.560212	0.2	0.18	0.18	0.18	0.22	0.54	0.56	0.58	0.62	0.59	NA	0.52	0.5	NA	0.42	0.4	0.4	0.45	0.4	0.4	0.35	0.3	0.28	0.25	0.26	0.24	0.2	0.28	0.42	0.5	0.45	0.45	0.45	0.45	0.45	0.45	0.45	0.46	0.45	0.6	0.7	0.61	0.6
European Alps	583	47.3171	9.17472	700	0.119684	0.172122	0.03	0.01	0	0	0	0.05	0.03	0.02	0	NA	0	0	0	0	0	0	0	0.02	NA	0	0	0	0	0	0.02	0	0	0.02	0	0.02	0	0.03	0	0	0	0.01	0	0	0	0.11	0.12	0.06	0.04
European Alps	583	46.891	8.24654	475	0.143677	0.257465	0	0	NA	0	0	0.02	0.01	0	0	0	0	0	0	0	0	0	0	0	0	0	0	0	0	0	0	0	0	0	0	0	0	0.01	0	0	0	0.01	0	0	0	0.07	0.1	0.06	0.04
European Alps	583	46.8136	7.34888	806	0.146287	0.184181	0.05	0.04	0	0	0	0.1	0.05	0.05	0.06	0.04	0.04	NA	0.03	0.03	0.02	0.01	0	0	0	0	0	0	0	0	0	0	0	0.07	0	0.02	0	0	0	0	0	0.01	0	0.01	0.01	0.05	0.04	0.03	0.03
European Alps	583	46.8276	9.41293	667	0.162978	0.545761	0.11	0.1	0.08	NA	NA	0.06	0.04	0.04	0.04	0.03	NA	NA	0	NA	NA	0	0	0	NA	0	0	0	0	0	0	NA	0	0	NA	0.36	0.33	NA	0.32	NA	0.32	NA	0.32	NA	0.3	0.3	0.3	0.3	0.3
European Alps	583	46.5103	6.74092	915	0.131797	0.161843	0	0	0	0	NA	0.14	0.12	0.08	0.06	0.06	0.05	0.04	0.01	0	0	0	0	0	0	0	0	0	0	0	0	0	0	NA	0	NA	0	0	0	0	0	0	0	0.03	0.02	0.06	0.05	0.02	NA
European Alps	583	46.8792	8.98371	810	0.153364	0.275691	0	0	0	0.2	0.2	0.31	0.3	0.32	0.3	0.29	0	0	0	0	0	0	0	0.23	0.23	0.22	0.22	0.2	0.2	0.2	0.29	0.27	0.26	0.15	0.17	0.27	0.2	0.19	0.19	0.18	0.18	0.18	0.17	NA	0.19	0.4	0.44	NA	0.35
European Alps	583	46.6641	9.57289	885	0.309156	0.899686	0.08	0.06	0.06	NA	NA	0.15	0.08	0.04	0.04	0.02	NA	NA	0	0	0	0	0	NA	NA	0	0	0	0	0	NA	NA	0	0	0.28	0.38	NA	NA	0.3	0.28	0.28	0.28	0.28	NA	NA	0.34	0.33	0.33	0.33
European Alps	583	47.4022	9.45816	945	0.119684	0.172122	0.15	0.1	0.07	0.04	0	0.1	0.06	0.1	0.07	0.06	0.06	NA	NA	0.06	0.05	0.05	0.02	0.08	0.05	0.05	0	0	0	0	0	0	0	0.1	0.03	0.1	0.1	0.11	0.1	0.1	0.1	0.1	0.1	0.1	0.1	NA	0.3	0.25	0.22
European Alps	583	46.7437	8.98873	860	0.320942	0.954823	0.22	0	0.19	0	0	0.26	0.24	0.23	0.22	0.21	0.2	0.2	0.2	0.2	0.2	0.2	0.2	0.19	0.19	0.19	0.19	0.17	0.16	0.15	0.15	0.11	0.11	0.08	0.91	0.99	0.96	0.94	0.92	0.92	0.9	0.9	0.89	0.88	0.87	0.9	0.9	0.88	0.86
European Alps	583	46.8153	9.60549	1375	0.162978	0.545761	0.21	0.2	0.16	0.15	0.12	0.27	0.25	0.24	0.23	0.21	0.29	0.24	0.21	0.18	0.17	0.14	0.13	0.18	0.18	0.18	0.14	0.1	0.08	0.03	0.03	0	0	0	0.85	1.04	1	0.98	0.98	0.98	0.97	0.97	0.97	0.97	0.97	1	1	0.98	0.97
European Alps	583	46.8988	8.91707	1395	0.153364	0.275691	0.17	0.16	0.13	0.12	0.1	0.2	0.1	0.11	0.13	0.1	0.1	0.1	0.09	0.08	0.06	0.04	0.04	0.2	0.12	0.1	0.08	0.07	0.04	0.1	0.18	0.12	0.1	0.1	0.04	0.18	0.18	0.18	0.18	0.16	0.16	0.16	0.15	0.15	0.15	0.35	0.5	0.4	0.4
European Alps	583	46.719	9.17379	1245	0.309156	0.899686	0.24	0.19	0.17	0.16	0.15	0.27	0.23	0.23	0.22	0.21	0.2	0.2	0.19	0.18	0.17	0.16	0.15	0.15	0.14	0.13	0.13	0.12	0.1	0.1	0.1	0.09	0.08	0.07	0.66	0.74	0.72	0.68	0.68	0.67	0.67	0.67	0.67	0.66	0.66	0.69	0.68	0.67	0.67
European Alps	583	47.2009	9.36738	1000	0.162978	0.545761	0.21	0.19	0.15	0.14	0.13	0.19	0.19	0.23	0.18	0.18	0.17	0.15	0.13	0.12	0.09	0.07	0.05	0.08	0.03	0.02	0	0	0	0.01	0.02	0	0	0.02	0	0.04	0.04	0.04	0.04	0.04	0	0.01	0	0	0	0.18	0.25	0.17	0.13
European Alps	583	47.3694	9.64306	411	0.119684	0.172122	NA	NA	NA	NA	NA	NA	NA	NA	NA	NA	NA	NA	NA	NA	NA	NA	NA	NA	NA	NA	NA	NA	NA	NA	NA	NA	NA	NA	0	0	0	0	0	0	0	0	0	0	0	0	0.02	0	0
European Alps	583	46.6703	7.63609	669	0.164185	0.560212	0.02	0	0	0	0	0.07	0.03	0.04	0.02	0.02	0	0	0	0	0	0	0	0	0	0	0	0	NA	0	0	0	0	0	0	0	0	0	0	0	0	0	NA	0	0	0.06	0.12	0.1	0.05
European Alps	583	47.1438	8.53256	920	0.153364	0.275691	0.07	0.03	0	0	0	0.14	0.13	0.13	0	0.1	0.1	0.08	0.07	0.06	0.05	0.04	0	0	0	0	0	0	0	0.01	0	0	0	0.08	0	0.05	0.06	0.05	0.05	0.05	0.05	0.06	0.06	0.06	0.05	0.12	0.13	0.12	0.12
European Alps	583	46.3279	6.9204	381.5	0.131797	0.161843	0	0	0	0	0	0.04	0	0	0	0	0	0	0	0	0	0	0	0	0	0	0	0	0	0	0	0	0	0	0	0	0	0	0	0	0	0	0	0	0	0.02	0	0	0
European Alps	583	45.87	7.17	2487	0.233562	1.21027	NA	NA	NA	NA	NA	NA	NA	NA	NA	NA	NA	NA	NA	NA	NA	NA	NA	NA	NA	NA	NA	NA	NA	NA	NA	NA	NA	NA	NA	NA	NA	NA	NA	NA	NA	NA	NA	NA	NA	NA	NA	NA	NA
European Alps	583	46.2184	7.33155	482	0.425708	1.14836	0	0	0	0	0	0.005	0	0	0	0	0	0	0	0	0	0	0	0	0	0	0	0	0	0	0	0	0	0	0	0	0	0	0	0	0	0	0	0	0	0	0	0	0.01
European Alps	583	46.37	8.19	1479	0.271846	0.914146	NA	NA	NA	NA	NA	NA	NA	NA	NA	NA	NA	NA	NA	NA	NA	NA	NA	NA	NA	NA	NA	NA	NA	NA	NA	NA	NA	NA	NA	NA	NA	NA	NA	NA	NA	NA	NA	NA	NA	NA	NA	NA	NA
European Alps	583	46.2994	7.46039	1425.5	0.164185	0.560212	NA	NA	NA	NA	NA	NA	NA	NA	NA	NA	NA	NA	NA	NA	NA	NA	NA	NA	NA	NA	NA	NA	NA	NA	NA	NA	NA	NA	NA	NA	NA	NA	NA	NA	NA	NA	NA	NA	NA	NA	NA	NA	NA
European Alps	583	46.3014	7.84147	641	0.271846	0.914146	NA	NA	NA	NA	NA	0.04	0.03	NA	NA	NA	NA	NA	NA	NA	NA	NA	NA	NA	NA	NA	NA	NA	NA	NA	NA	NA	NA	NA	NA	NA	NA	NA	NA	NA	NA	NA	NA	NA	NA	NA	NA	NA	0.01
European Alps	583	46.2	7.84	1605	0.205053	0.689269	0.1	0.09	0.08	0.08	0.08	0.2	0.2	0.2	0.21	0.2	0.19	0.18	0.17	0.18	0.14	0.13	0.12	0.11	0.11	0.1	0.1	0.09	0.05	0.03	NA	NA	NA	NA	0.78	0.81	0.8	0.8	0.8	0.8	0.79	0.78	0.78	0.78	0.78	0.78	0.78	0.78	0.77
European Alps	583	46.0296	7.75155	1638.5	0.425708	1.14836	NA	NA	NA	NA	NA	NA	NA	NA	NA	NA	NA	NA	NA	NA	NA	NA	NA	NA	NA	NA	NA	NA	NA	NA	NA	NA	NA	NA	NA	NA	NA	NA	NA	NA	NA	NA	NA	NA	NA	NA	NA	NA	NA
European Alps	583	46.4669	9.65257	1772	0.309156	0.899686	NA	NA	NA	NA	NA	NA	NA	NA	NA	NA	NA	NA	NA	NA	NA	NA	NA	NA	NA	NA	NA	NA	NA	NA	NA	NA	NA	NA	NA	NA	NA	NA	NA	NA	NA	NA	NA	NA	NA	NA	NA	NA	NA
European Alps	583	46.4626	9.18347	1639.75	0.309156	0.899686	0.06	0.07	0.3	0.49	0.52	0.64	0.5	0.48	0.46	0.48	0.64	0.62	0.56	0.53	0.5	0.49	0.46	0.45	0.44	0.42	0.4	0.4	0.38	0.38	0.35	0.34	0.34	0.4	1.22	1.29	1.26	1.26	1.25	1.28	1.35	1.24	1.24	1.23	1.18	1.17	1.17	1.16	1.16
European Alps	583	46.35	10.06	1079	0.27691	0.83187	NA	NA	0	0	0.01	0.1	0.07	0.04	0.02	0	NA	NA	0.05	0.03	NA	NA	NA	NA	NA	NA	NA	NA	NA	NA	0	0	0	NA	0.19	NA	0.3	0.29	0.27	0.25	0.25	0.23	0.22	0.22	0.21	0.21	0.21	0.21	NA
European Alps	583	46.3	11.79	2006	0.17276	0.139378	0.09	0.05	0.08	0.18	0.22	0.33	0.57	0.47	0.45	0.45	0.58	0.57	0.56	0.55	0.54	0.5	0.35	0.33	0.31	0.31	0.3	0.26	0.18	0.17	0.22	0.21	0.2	0.24	1.04	1.3	1.34	1.34	1.3	1.28	1.25	1.26	1.26	1.34	1.31	1.31	1.34	1.34	1.34
European Alps	583	46.16	11.03	2129	0.161427	0.175717	0.02	0.02	0.07	0.17	0.17	0.4	0.48	0.47	0.47	0.47	0.59	0.59	0.59	0.59	0.58	0.57	0.56	0.56	0.55	0.54	0.54	0.52	0.5	0.48	0.5	0.48	0.48	0.48	0.82	0.94	0.94	0.94	0.94	0.93	0.99	1	1.05	1.05	1.05	1.07	1.1	1.1	1
European Alps	583	46.15	11.0331	2125	0.161427	0.175717	0.02	0.02	0.071	0.231	0.17	0.46	0.47	0.46	0.47	0.559	0.589	0.589	0.589	0.579	0.569	0.559	0.559	0.551	0.541	0.531	0.521	0.5	0.48	0.5	0.5	0.48	0.48	0.551	0.82	0.94	0.94	0.93	0.94	0.93	1.001	0.991	1.049	1.049	1.049	1.1	1.1	1.049	0.95
European Alps	583	46.0208	6.97083	2196	0.233562	1.21027	NA	NA	NA	NA	NA	0.6	NA	NA	NA	NA	NA	NA	NA	NA	NA	0.45	0.4	0.4	0.38	0.38	0.38	0.35	NA	0.35	0.35	0.35	0.3	0.35	3	3.07	NA	NA	3	2.95	2.95	2.95	NA	NA	2.95	NA	NA	NA	NA
European Alps	583	45.2477	6.73267	2166	0.348434	0.725275	0.45	0.48	0.53	0.65	NA	NA	0.68	0.7	NA	0.7	0.7	NA	0.67	0.67	0.65	0.64	0.62	0.6	0.6	0.6	0.58	NA	NA	0.56	0.55	NA	0.55	0.6	1.73	1.73	NA	1.73	NA	1.73	1.7	NA	1.7	1.7	1.7	1.71	NA	1.7	1.75
European Alps	583	45.962	6.8885	1850	0.233562	1.21027	0.5	0.5	0.55	0.6	0.75	1	0.9	0.92	0.9	0.9	0.9	0.8	0.8	0.78	0.76	0.76	0.75	0.75	0.72	0.7	0.7	0.7	0.7	0.75	0.75	NA	0.65	0.82	2.45	2.6	2.6	2.5	2.5	2.45	2.42	2.4	2.4	2.42	2.38	2.58	2.5	2.5	2.55
European Alps	583	45.445	6.97817	1854	0.338761	0.969318	0.67	0.65	0.71	0.85	1.05	1.13	1.06	1.08	1.1	1.1	1.09	1.07	0.95	0.93	0.92	0.9	0.9	0.89	0.88	0.88	0.87	0.87	0.85	NA	0.88	0.88	0.86	0.99	2.35	2.4	2.36	2.3	2.28	2.28	2.25	2.2	2.18	2.16	2.16	2.24	2.25	2.2	2.42
European Alps	583	45.3737	7.05717	1830	0.338761	0.969318	NA	NA	0.59	NA	0.75	0.96	0.94	NA	NA	NA	NA	NA	0.75	0.76	NA	NA	0.75	NA	NA	0.74	0.72	NA	NA	NA	NA	NA	0.7	0.76	2.2	2.25	2.2	2.15	2.15	2.15	2.15	2.15	2.15	2.15	2.1	2.17	2.17	2.17	2.3
European Alps	583	45.2742	6.92233	2101	0.338761	0.969318	1.02	1.02	1.1	NA	1.25	1.32	1.28	1.3	1.36	1.34	1.31	1.28	1.27	1.27	1.25	1.24	1.24	1.24	1.23	1.23	1.23	1.21	1.21	1.2	1.2	NA	NA	NA	NA	2.04	NA	2	1.98	1.95	1.95	1.94	1.9	1.92	1.92	1.95	1.95	1.92	1.97
European Alps	583	44.2392	6.753	1850	0.118169	0.157593	NA	NA	NA	0.4	0.5	0.6	NA	NA	NA	NA	NA	0.6	0.6	0.6	NA	NA	NA	0.4	0.4	0.4	0.4	NA	NA	0.3	0.2	0.2	0.2	NA	NA	0.7	0.7	0.7	0.7	0.8	0.8	0.8	0.81	NA	0.7	NA	NA	NA	NA
European Alps	583	44.0975	7.50583	1554	0.116929	0.169393	NA	NA	0.25	NA	NA	0.3	NA	NA	0.33	NA	NA	NA	NA	NA	NA	0.3	0.3	NA	NA	0.25	NA	0.2	NA	NA	0.2	NA	NA	0.1	0.3	NA	NA	NA	NA	0.4	NA	NA	NA	NA	NA	NA	0.4	0.42	NA
European Alps	583	45.5778	6.89517	1524	0.338761	0.969318	0.15	0.15	0.19	0.25	0.28	0.48	0.44	0.44	0.44	0.38	0.37	0.35	0.3	0.29	0.28	0.24	0.23	0.21	0.21	0.2	0.2	0.2	0.2	0.19	0.18	0.16	0.15	0.19	1.08	1.13	1.11	1.09	1.09	1.06	NA	1.06	1.06	NA	1.05	1.13	1.13	1.11	1.18
European Alps	583	46.1862	6.78017	1765	0.233562	1.21027	0.7	0.68	0.75	0.98	1.2	NA	1.4	1.45	1.53	1.52	1.4	1.4	1.35	1.25	1.19	1.15	1.1	1.1	1.08	1.05	1.15	1.12	1.1	1.1	1.08	NA	1	NA	2.45	2.63	2.58	2.58	2.58	2.55	2.49	2.48	2.45	2.53	2.53	2.77	2.73	2.65	2.69
European Alps	583	46.2183	6.79233	1635	0.233562	1.21027	0.35	0.4	0.38	0.46	0.52	1	0.95	0.92	NA	0.85	0.85	0.8	0.74	NA	NA	0.61	0.6	0.62	0.6	0.6	0.59	0.54	NA	0.5	0.49	NA	0.45	NA	2.3	2.4	2.38	2.35	1.35	2.29	2.3	2.2	2.26	2.3	2.32	2.64	2.6	2.54	2.5
European Alps	583	46.0017	6.948	1470	0.233562	1.21027	0.33	0.33	0.35	0.47	NA	0.76	0.66	NA	0.62	0.62	0.62	0.61	0.56	0.54	NA	0.5	0.48	0.46	0.45	0.43	0.42	0.4	0.38	0.32	0.32	0.3	0.3	0.38	NA	1.94	1.9	1.87	NA	NA	1.8	1.79	1.78	1.76	NA	NA	NA	NA	NA
European Alps	583	45.5733	6.82667	2040	0.338761	0.969318	0.69	0.68	0.79	0.99	1.04	1.12	1.07	1.1	1.12	1.07	1.07	1.04	1.01	0.96	0.95	0.95	0.94	0.94	0.94	0.93	0.91	0.9	0.9	0.9	0.92	0.9	0.9	0.95	3	3.03	3.02	3.01	2.94	2.93	2.92	2.92	2.9	2.88	2.86	3	2.95	2.95	2.98
European Alps	583	45.6298	6.84833	1867	0.338761	0.969318	0.88	0.85	0.91	1.1	1.2	1.3	1.28	1.28	1.25	1.22	1.21	1.2	1.2	1.18	1.18	1.15	1.13	1.14	1.1	1.1	1.1	1.1	1.07	1.08	1.1	1.08	1.05	1.18	2.55	2.5	2.5	2.48	2.48	2.58	2.58	2.58	2.57	2.57	2.6	2.72	2.7	2.7	2.87
European Alps	583	45.4683	6.90833	2080	0.338761	0.969318	0.76	0.75	0.81	0.85	0.88	1.1	1.05	1.03	1.04	1	0.98	NA	0.93	0.92	0.91	0.9	0.9	0.9	0.9	0.9	0.89	0.88	0.87	0.88	0.87	0.87	0.85	0.92	2.5	2.47	2.45	2.42	2.38	2.36	2.32	2.31	2.31	2.31	2.31	2.38	2.36	2.32	2.45
European Alps	583	45.9683	6.94283	1970	0.233562	1.21027	0.46	0.41	NA	NA	0.78	0.95	0.9	0.92	NA	NA	NA	0.85	0.84	0.78	0.78	NA	NA	NA	0.7	0.68	0.68	0.67	NA	NA	NA	0.67	0.67	0.75	2.7	2.75	2.75	2.7	2.7	2.7	2.7	2.7	2.7	2.65	2.65	2.76	2.78	2.75	2.73
European Alps	583	45.3207	6.99533	1713	0.338761	0.969318	NA	0.25	NA	NA	NA	0.72	0.63	0.6	0.65	NA	0.58	0.56	0.53	0.53	0.51	NA	0.49	0.5	0.49	NA	0.49	0.47	0.45	0.45	0.46	0.45	NA	NA	1.27	1.28	1.27	1.27	1.27	1.29	1.27	1.27	1.25	1.25	1.25	1.29	1.3	1.28	1.35
European Alps	583	45.4418	7.01617	2310	0.338761	0.969318	NA	0.52	0.58	0.55	0.93	NA	NA	0.9	0.95	0.8	0.8	NA	NA	0.7	0.69	0.68	0.68	NA	NA	0.62	0.62	0.62	NA	NA	NA	0.61	0.6	0.7	NA	NA	NA	NA	NA	NA	NA	NA	NA	NA	NA	NA	NA	NA	NA
European Alps	583	44.6712	6.77617	1665	0.178624	0.26085	0.02	0	0.05	0.23	0.31	0.38	0.34	0.32	0.31	0.28	0.26	0.26	0.23	0.23	0.17	0.15	0.15	0.13	0.11	0.09	0.08	0.05	0.04	0	0	0	0	0.03	0.86	0.84	0.82	0.82	0.84	0.82	0.8	0.79	0.78	0.78	0.77	0.74	0.74	0.73	0.72
European Alps	583	44.593	6.84333	1908	0.178624	0.26085	0.08	NA	0.19	0.32	0.36	0.49	NA	0.4	0.37	0.38	0.33	NA	0.32	0.32	NA	0.3	0.3	0.3	0.3	0.3	NA	0.29	0.28	0.27	0.27	NA	0.25	0.36	1.11	NA	1.17	NA	NA	NA	NA	NA	NA	NA	NA	NA	NA	1.22	1.2
European Alps	583	44.7023	6.86683	2060	0.178624	0.26085	0.25	0.25	0.33	0.43	0.51	0.52	0.4	0.4	0.44	0.46	0.45	0.46	0.45	0.45	0.45	0.45	0.4	0.4	0.4	0.4	0.4	0.35	0.35	0.3	0.3	0.3	0.3	NA	0.75	NA	0.75	0.75	NA	0.75	NA	0.75	0.75	0.75	NA	NA	0.75	0.75	0.75
European Alps	583	44.7935	6.94617	2020	0.348434	0.725275	0.33	0.32	0.42	0.56	0.53	0.61	0.61	0.57	0.63	0.65	0.59	0.57	0.6	0.54	0.5	0.49	0.48	0.47	NA	0.47	0.47	0.45	0.41	0.41	0.4	NA	0.39	0.44	1.26	1.27	NA	NA	1.21	1.24	1.3	1.27	NA	NA	1.21	1.21	1.2	1.23	NA
European Alps	583	44.1895	7.149	1912	0.118169	0.157593	0.44	0.46	0.55	0.69	0.67	0.71	0.69	0.68	0.69	0.75	0.73	0.71	0.7	0.73	0.71	0.69	0.69	0.69	0.69	0.69	0.68	0.67	0.65	0.65	0.65	0.64	0.64	0.69	0.9	0.9	0.88	0.87	1.06	1.05	1.03	1.02	1.02	0.98	0.98	0.98	0.97	0.98	0.97
European Alps	583	44.087	6.94133	1630	0.118169	0.157593	0.2	0.2	0.2	0.39	0.38	0.45	0.4	0.4	0.4	0.45	NA	NA	0.4	0.35	NA	0.35	NA	NA	NA	NA	NA	0.35	0.35	NA	0.3	0.3	0.3	0.3	0.21	0.23	0.23	0.23	0.38	0.38	0.33	0.33	0.44	0.42	NA	0.36	0.36	NA	0.36
European Alps	583	44.2153	6.9135	1910	0.118169	0.157593	0.22	0.23	0.35	0.54	0.5	0.58	0.56	0.53	0.53	0.63	0.6	0.57	0.55	0.6	0.56	0.55	0.54	0.53	0.53	0.52	0.52	0.48	0.46	0.46	0.45	0.45	0.44	0.55	0.64	0.64	0.63	0.62	0.85	0.83	0.8	0.78	0.78	0.75	0.74	0.73	0.71	0.73	0.71
European Alps	583	46.4767	7.14176	985	0.131797	0.161843	0.29	0.25	0.24	0.24	0.22	0.52	0.38	0.35	0.36	0.35	0.34	0.33	0.32	0.32	0.31	0.3	0.28	0.28	0.27	0.25	0.23	0.21	0.2	0.12	0.12	0.11	0.08	0.05	0	0.06	0.04	0.04	0.03	0.02	0.02	0.02	0.02	0.04	0.04	0.1	0.1	0.1	0.1
European Alps	583	46.195	7.83795	1617	0.205053	0.689269	0.1	0.09	0.08	0.08	0.08	0.2	0.2	0.2	0.21	0.2	0.19	0.18	0.17	0.18	0.14	0.13	0.12	0.11	0.11	0.1	0.1	0.09	0.05	0.03	0	0	0	0	0.78	0.81	0.8	0.8	0.8	0.8	0.79	0.78	0.78	0.78	0.78	0.78	0.78	0.78	0.77
European Alps	583	46.4327	9.76754	1802	0.27691	0.83187	0.16	0.13	0.26	0.41	0.41	0.41	0.36	0.35	0.33	0.31	0.42	0.38	0.35	0.33	0.33	0.31	0.3	0.29	0.28	0.28	0.28	0.24	0.23	0.23	0.23	0.23	0.22	0.25	0.72	0.87	0.83	0.8	0.8	0.79	0.79	0.78	0.78	0.77	0.77	0.78	0.77	0.77	0.77
European Alps	583	46.219	7.33756	482	0.425708	1.14836	0	0	0	0	0	0.01	0	0	0	0	0	0	0	0	0	0	0	0	0	0	0	0	0	0	0	0	0	0	0	0	0	0	0	0	0	0	0	0	0	0	0	0	0.01
European Alps	583	46.3764	7.27852	1195	0.164185	0.560212	0.25	0.25	0.24	0.24	0.28	0.54	0.48	0.51	0.52	0.5	0.49	0.48	0.48	0.47	0.47	0.47	0.46	0.45	0.45	0.45	0.45	0.43	0.43	0.42	0.5	0.47	0.45	0.46	0.67	0.89	0.87	0.84	0.81	0.79	0.79	0.78	0.77	0.79	0.8	1.03	1	0.96	0.93
European Alps	583	46.38	7.08302	1360	0.131797	0.161843	0.24	0.2	0.18	0.2	0.28	0.55	0.48	0.52	0.5	0.48	0.44	0.4	0.38	0.34	0.3	0.28	0.26	0.26	0.25	0.22	0.2	0.16	0.12	0.05	0.02	0	0	0.12	1.12	1.14	1.1	1.08	1.08	1.06	1.04	1.04	1.02	1.06	1.06	1.2	1.16	1.12	1.1
European Alps	583	46.3519	7.02511	1300	0.131797	0.161843	0.25	0.18	0.15	0.14	0.2	0.43	0.38	0.42	0.36	0.31	0.3	0.29	0.26	0.24	0.21	0.19	0.18	0.17	0.17	0.16	0.15	0.11	0.09	0.06	0.05	0.03	0	0.06	0.47	0.57	0.52	0.49	0.49	0.49	0.48	0.47	0.47	0.46	0.49	0.6	0.63	0.58	0.58
European Alps	583	46.2363	6.85943	1320	0.233562	1.21027	0.28	0.27	0.23	0.25	0.35	0.6	0.57	0.6	0.65	0.6	0.58	0.57	0.57	0.57	0.57	0.57	0.57	0.55	0.55	0.54	0.5	0.5	0.5	0.42	0.44	0.44	0.44	0.48	1.05	1.1	1.05	1.02	1.02	0.98	0.98	0.98	0.99	1.03	1	1.2	1.23	1.15	1.15
European Alps	583	46.1744	6.84287	1870	0.233562	1.21027	0.4	0.35	0.48	0.5	0.7	1.05	1.05	1	1	1	1	1	0.9	0.85	0.8	0.8	0.78	0.8	0.78	0.75	0.75	0.7	0.7	0.75	0.83	0.8	0.75	0.9	2.8	2.97	2.95	2.92	2.9	2.8	2.8	2.8	2.8	2.85	2.84	3.1	3.15	3.15	3.1
European Alps	583	46.0281	7.4803	2070	0.425708	1.14836	0.21	0.16	0.15	0.17	0.22	0.42	0.39	0.46	0.49	0.45	0.44	0.42	0.39	0.35	0.34	0.33	0.32	0.33	0.32	0.31	0.3	0.28	0.25	0.25	0.26	0.25	0.23	0.24	1.58	1.65	1.6	1.59	1.56	1.55	1.52	1.52	1.52	1.52	1.52	1.6	1.62	1.62	1.61
European Alps	583	46.3646	8.18608	1410	0.271846	0.914146	0.15	0.14	0.12	0.12	0.12	0.21	0.18	0.2	0.18	0.18	0.2	0.19	0.15	0.14	0.12	0.12	0.12	0.12	0.12	0.12	0.11	0.1	0.09	0.04	0.03	0.02	0	0	0.86	0.9	0.89	0.89	0.88	0.85	0.85	0.85	0.85	0.85	0.85	0.85	0.85	0.85	0.84
European Alps	583	45.9461	7.20835	1670	0.425708	1.14836	0.1	0.1	0.12	0.11	0.15	0.37	0.35	0.32	0.41	0.35	0.33	0.3	0.29	0.26	0.24	0.24	0.21	0.22	0.21	0.21	0.21	0.19	0.16	0.16	0.18	0.17	0.14	0.12	0.7	0.76	0.76	0.75	0.74	0.7	0.7	0.69	0.69	0.68	0.68	0.79	0.83	0.8	0.78
European Alps	583	46.1193	6.9965	1720	0.233562	1.21027	0.4	0.4	0.41	0.46	0.54	0.9	0.86	0.85	0.88	0.84	0.81	0.78	0.76	0.75	0.72	0.71	0.7	0.71	0.7	0.69	0.68	0.65	0.63	0.65	0.67	0.64	0.61	0.76	1.96	2.1	2.04	2.03	1.99	1.98	1.97	1.96	1.96	1.92	1.9	2.1	2.1	2.06	2.06
European Alps	583	46.0783	7.9151	2645	0.205053	0.689269	1.4	1.4	1.4	1.34	1.38	1.55	1.51	1.53	1.55	1.55	1.53	1.49	1.49	1.47	1.46	1.44	1.42	1.43	1.43	1.42	1.42	1.42	1.41	1.42	1.44	1.42	1.42	1.4	2.92	3.03	2.99	2.95	2.93	2.87	2.84	2.82	2.82	2.8	2.8	2.87	2.85	2.83	2.85
European Alps	583	46.0314	7.30911	1500	0.425708	1.14836	0.35	0.34	0.37	0.4	0.43	0.6	0.73	0.78	0.83	0.78	0.75	0.72	0.7	0.68	0.67	0.66	0.65	0.65	0.64	0.63	0.6	0.59	0.57	0.57	0.62	0.62	0.62	0.64	1.45	1.7	1.65	1.64	1.63	1.6	1.58	1.57	1.56	1.55	1.54	1.73	1.76	1.73	1.74
European Alps	583	46.1848	7.57994	1560	0.425708	1.14836	0.18	0.16	0.14	0.14	0.21	0.37	0.35	0.34	0.32	0.31	0.3	0.3	0.29	0.29	0.27	0.27	0.26	0.26	0.25	0.25	0.24	0.22	0.21	0.19	0.19	0.18	0.17	0.17	0.96	1.06	1.04	1.03	1.03	1.02	1.02	1.02	1	0.98	0.98	0.98	0.98	0.98	1
European Alps	583	46.4151	8.10457	2210	0.271846	0.914146	0.68	0.63	0.62	0.64	0.73	0.82	0.79	0.85	0.8	0.77	0.75	0.74	0.73	0.72	0.69	0.68	0.68	0.68	0.68	0.68	0.68	0.68	0.65	0.65	0.65	0.64	0.64	0.65	1.96	2.06	2	2.02	2.02	2	1.97	1.95	1.94	1.9	1.86	1.87	1.87	1.8	1.82
European Alps	583	46.4118	7.77483	1975	0.164185	0.560212	0.4	0.4	0.39	0.38	0.52	0.65	0.63	0.68	0.68	0.62	0.61	0.6	0.6	0.56	0.56	0.54	0.52	0.56	0.55	0.53	0.55	0.53	0.52	0.53	0.52	0.51	0.5	0.56	2.03	1.95	1.9	1.9	1.9	1.88	1.88	1.88	1.86	1.85	1.84	1.9	1.88	1.86	1.9
European Alps	583	45.9323	7.09741	1590	0.233562	1.21027	0.19	0.16	0.2	0.21	0.32	0.42	0.39	0.39	0.44	0.43	0.42	0.41	0.32	0.32	0.3	0.3	0.29	0.3	0.29	0.27	0.27	0.27	0.26	0.22	0.32	0.27	0.26	0.35	1.59	1.68	1.66	1.64	1.63	1.62	1.6	1.6	1.59	1.58	1.57	1.76	1.81	1.75	1.75
European Alps	583	46.3138	7.47707	1590	0.164185	0.560212	0.33	0.3	0.3	0.3	0.38	0.6	0.53	0.58	0.56	0.53	0.52	0.5	0.48	0.45	0.42	0.4	0.4	0.4	0.39	0.39	0.38	0.37	0.36	0.36	0.35	0.33	0.3	0.39	1.47	1.48	1.48	1.47	1.45	1.45	1.43	1.41	1.4	1.4	1.41	1.52	1.51	1.49	1.5
European Alps	583	46.0915	7.25299	2200	0.425708	1.14836	0.75	0.74	0.8	0.83	0.94	1.13	1.1	1.18	1.16	1.13	1.1	1.09	1.06	1.05	1.01	0.99	0.97	1	0.98	0.97	0.95	0.94	0.93	0.95	0.99	0.96	0.95	1.03	2.64	2.61	2.6	2.6	2.59	2.58	2.57	2.56	2.55	2.54	2.54	2.6	2.61	2.58	2.58
European Alps	583	46.1039	7.92665	1790	0.205053	0.689269	0.16	0.16	0.15	0.17	0.18	0.35	0.32	0.27	0.31	0.32	0.32	0.32	0.29	0.29	0.28	0.28	0.27	0.28	0.28	0.27	0.28	0.27	0.25	0.25	0.25	0.25	0.24	0.24	1.33	1.33	1.31	1.31	1.31	1.3	1.3	1.28	1.28	1.27	1.28	1.3	1.27	1.26	1.3
European Alps	583	46.2467	8.0299	2000	0.205053	0.689269	0.48	0.44	0.49	0.52	0.5	0.65	0.65	0.62	0.67	0.62	0.63	0.62	0.6	0.6	0.6	0.59	0.59	0.59	0.59	0.59	0.58	0.58	0.54	0.52	0.52	0.52	0.51	0.5	1.9	1.94	1.9	1.9	1.9	1.88	1.88	1.86	1.85	1.82	1.8	1.79	1.79	1.79	1.79
European Alps	583	46.1969	8.05605	1470	0.205053	0.689269	0.12	0.1	0.15	0.18	0.21	0.16	0.14	0.12	0.18	0.21	0.25	0.24	0.2	0.19	0.18	0.15	0.14	0.1	0.08	0.09	0.03	0	0	0	0	0	0	0	0.62	0.65	0.61	0.6	0.64	0.65	0.65	0.61	0.61	0.6	0.6	0.6	0.6	0.59	0.59
European Alps	583	46.4026	7.78362	1450	0.164185	0.560212	0.24	0.2	0.19	0.18	0.27	0.36	0.3	0.37	0.34	0.32	0.31	0.29	0.28	0.25	0.24	0.22	0.2	0.2	0.19	0.18	0.18	0.17	0.16	0.14	0.13	0.12	0.1	0.18	1.28	1.33	1.32	1.3	1.29	1.28	1.27	1.26	1.26	1.24	1.24	1.31	1.29	1.28	1.29
European Alps	583	46.0237	7.75115	1600	0.425708	1.14836	0.07	0.07	0.06	0.04	0.04	0.21	0.18	0.19	0.18	0.18	0.18	0.18	0.17	0.17	0.15	0.11	0.07	0.05	0.05	0.05	0.05	0.03	0.03	0.02	0	0	0	0	1.35	1.37	1.34	1.3	1.3	1.3	1.3	1.3	1.28	1.25	1.25	1.25	1.26	1.24	1.24
European Alps	583	46.0008	7.7323	1847	0.425708	1.14836	0	0	0	0	0	0.21	0.2	0.2	0.25	0.2	0.2	0.2	0.15	0.15	0.1	0.1	0.08	0.08	0.08	0.05	0.04	0.04	0.02	0.02	0.01	0	0	0	1.35	1.38	1.35	1.33	1.33	1.33	1.33	1.33	1.33	1.33	1.33	1.35	1.35	1.35	1.4
European Alps	583	46.4689	9.65103	1770	0.309156	0.899686	0.37	0.29	0.3	0.31	0.3	0.53	0.54	0.5	0.48	0.47	0.47	0.47	0.43	0.41	0.4	0.39	0.38	0.44	0.43	0.42	0.41	0.39	0.36	0.35	0.41	0.39	0.37	0.39	0.98	1.11	1.09	1.09	1.01	1	1	0.98	0.98	0.97	0.95	1.07	1.12	1.08	1.02
European Alps	583	46.4455	9.57821	2117	0.309156	0.899686	0.54	0.5	0.47	0.6	0.52	0.69	0.68	0.65	0.61	0.6	0.59	0.58	0.58	0.57	0.56	0.55	0.54	0.55	0.55	0.55	0.55	0.53	0.51	0.5	0.52	0.52	0.52	0.51	1.06	1.15	1.11	1.09	1.08	1.07	1.07	1.07	1.09	1.07	1.07	1.1	1.06	1.05	1.05
European Alps	583	46.3189	8.49707	1525	0.320942	0.954823	0.12	0.11	0.25	0.34	0.4	0.47	0.42	0.39	0.38	0.44	0.53	0.5	0.45	0.45	0.4	0.35	0.32	0.3	0.3	0.29	0.26	0.21	0.19	0.15	0.14	0.14	0.14	0.14	1.18	1.23	1.21	1.2	1.24	1.26	1.24	1.22	1.21	1.21	1.2	1.18	1.16	1.15	1.15
European Alps	583	46.4424	8.51302	1890	0.320942	0.954823	0.8	0.8	1	1.05	1.1	1.05	1	0.98	1.05	1.03	1.24	1.22	1.2	1.15	1.12	1.1	1.08	1.06	1.04	1.02	1	1	0.95	0.92	0.95	0.92	0.9	0.9	2.8	2.85	2.8	2.8	2.85	2.8	2.7	2.68	2.66	2.67	2.64	2.6	2.6	2.6	2.55
European Alps	583	46.3743	10.0314	2090	0.27691	0.83187	0	0.18	0.38	0.38	0.43	0.58	0.5	0.4	0.35	0.3	0.4	0.4	0.4	0.35	0.35	0.35	0.35	0.3	0.3	0.25	0.25	0.25	0.25	0.25	0.25	0.25	0.2	0.35	0.85	0.9	0.8	0.75	0.85	0.9	0.85	0.8	0.85	0.88	0.85	0.85	0.85	0.85	0.85
European Alps	583	46.4087	10.0196	2255	0.27691	0.83187	0.2	0.3	0.55	0.75	0.8	0.9	0.8	0.7	0.6	0.5	0.6	0.6	0.6	0.55	0.55	0.55	0.55	0.5	0.5	0.45	0.45	0.45	0.45	0.45	0.45	0.45	0.4	0.6	1.6	1.7	1.65	1.65	1.75	1.8	1.7	1.6	1.63	1.68	1.6	1.6	1.6	1.6	1.55
European Alps	583	46.2605	10.1247	800	0.27691	0.83187	0	0	0	0	0	0.03	0	0	0	0	0.08	0	0	0	0	0	0	0	0	0	0	0	0	0	0	0	0	0	0	0.01	0	0	0	0	0	0	0	0.02	0	0	0	0	0
European Alps	583	46.3644	10.0437	1690	0.27691	0.83187	0	0.15	0.2	0.3	0.35	0.45	0.43	0.4	0.35	0.3	0.48	0.48	0.48	0.45	0.45	0.45	0.45	0.4	0.4	0.4	0.35	0.35	0.3	0.3	0.25	0.25	0.2	0.3	0.75	0.8	0.75	0.7	0.73	0.75	0.7	0.65	0.66	0.68	0.67	0.67	0.67	0.67	0.65
European Alps	583	46.441	9.98421	2090	0.27691	0.83187	0.22	0.23	0.38	0.48	0.5	0.78	0.73	0.7	0.6	0.58	0.62	0.62	0.62	0.6	0.6	0.6	0.59	0.6	0.59	0.58	0.52	0.5	0.5	0.49	0.48	0.48	0.48	0.47	1.55	1.67	1.65	1.6	1.64	1.64	1.68	1.68	1.68	1.68	1.68	1.62	1.58	1.58	1.58
European Alps	583	46.399	9.69728	1810	0.27691	0.83187	0.3	0.26	0.5	0.66	0.68	0.73	0.69	0.65	0.61	0.6	0.82	0.75	0.69	0.66	0.63	0.6	0.58	0.58	0.58	0.57	0.56	0.52	0.5	0.49	0.48	0.48	0.48	0.56	1.38	1.64	1.57	1.54	1.55	1.51	1.51	1.47	1.46	1.44	1.42	1.41	1.39	1.39	1.38
European Alps	583	46.3244	10.0538	1015	0.27691	0.83187	0	0	0	0	0	0.04	0	0	0	0	0.07	0.02	0	0	0	0	0	0	0	0	0	0	0	0	0	0	0	0	0.02	0.07	0.05	0.05	0.04	0.05	0.04	0.04	0.04	0.05	0.04	0.04	0.04	0.04	0.04
European Alps	583	46.1883	7.53537	2640	0.425708	1.14836	0.931	0.885	0.899	0.94	1.03	1.162	1.112	1.156	1.169	1.131	1.126	1.107	1.09	1.076	1.023	1.013	1.05	1.07	1.054	1.044	1.058	1.05	1.032	1.018	1.011	1.004	0.997	1.009	2.829	2.955	2.851	2.842	2.816	2.793	2.773	2.756	2.743	2.706	2.696	2.846	2.899	2.855	2.823
European Alps	583	46.1212	7.6564	2589	0.425708	1.14836	0.434	0.399	0.382	0.424	0.429	0.728	0.689	0.714	0.705	0.661	0.636	0.617	0.602	0.591	0.581	0.572	0.564	0.558	0.55	0.544	0.538	0.532	0.522	0.514	0.511	0.506	0.503	0.499	1.361	1.519	1.448	1.433	1.398	1.388	1.359	1.353	1.319	1.314	1.31	1.378	1.467	1.414	1.42
European Alps	583	46.1299	10.1487	1940	0.15889	0.232899	NA	NA	NA	NA	NA	NA	NA	NA	NA	NA	NA	NA	NA	NA	NA	NA	NA	NA	NA	NA	NA	NA	NA	NA	NA	NA	NA	NA	NA	NA	NA	NA	NA	NA	NA	NA	NA	NA	NA	NA	NA	NA	NA
European Alps	583	46.0288	7.44585	2847	0.425708	1.14836	1.315	1.23	1.354	1.364	1.416	1.53	1.517	1.599	1.592	1.589	1.539	1.522	1.504	1.503	1.477	1.461	1.447	1.475	1.45	1.434	1.442	1.431	1.415	1.447	1.494	1.463	1.444	1.558	2.291	2.368	2.294	2.28	2.268	2.254	2.244	2.237	2.192	2.186	2.179	2.354	2.367	2.309	2.34
European Alps	583	46.0874	7.56206	2602	0.425708	1.14836	0.8	0.773	0.771	0.784	0.803	1.13	1.075	1.118	1.099	1.054	1.027	1.006	0.957	0.944	0.934	0.925	0.919	0.913	0.907	0.903	0.898	0.893	0.864	0.858	0.875	0.868	0.863	0.849	1.892	2.053	2.02	1.98	1.92	1.905	1.869	1.859	1.815	1.808	1.802	1.919	1.919	1.876	1.879
European Alps	583	46.1053	7.26992	2550	0.425708	1.14836	0.875	0.848	0.885	0.928	0.95	1.087	1.088	1.154	1.15	1.129	1.101	1.083	1.068	1.055	1.046	1.038	1.032	1.075	1.065	1.057	1.049	1.042	1.031	1.04	1.087	1.07	1.057	1.041	2.614	2.669	2.646	2.627	2.611	2.597	2.584	2.548	2.539	2.53	2.522	2.67	2.704	2.673	2.647
European Alps	583	44.9649	6.91	2480	0.348434	0.725275	1.127	1.126	1.197	1.216	1.242	1.34	1.32	1.31	1.355	1.462	1.398	1.384	1.372	1.361	1.354	1.307	1.299	1.291	1.288	1.281	1.273	1.266	1.25	1.237	1.233	1.267	1.263	1.245	1.105	1.102	1.1	1.098	1.096	1.096	1.12	1.185	1.18	1.177	1.173	1.159	1.157	1.155	1.152
European Alps	583	46.3948	7.97418	2554	0.271846	0.914146	1.047	1.024	1.045	1.077	1.214	1.284	1.234	1.263	1.257	1.239	1.226	1.221	1.199	1.197	1.175	1.156	1.141	1.129	1.118	1.11	1.128	1.124	1.098	1.103	1.113	1.103	1.095	1.088	2.868	2.924	2.84	2.822	2.764	2.781	2.744	2.689	2.68	2.629	2.621	2.671	2.655	2.579	2.573
European Alps	583	46.4206	10.0292	2447	0.27691	0.83187	0.726	0.734	0.897	1.049	1.054	1.201	0.974	0.964	0.939	0.927	1.059	1.024	1.006	0.993	0.982	0.944	0.938	0.958	0.95	0.93	0.917	0.91	0.905	0.876	0.873	0.871	0.868	0.865	1.669	1.86	1.857	1.841	1.855	1.853	1.841	1.814	1.795	1.814	1.797	1.811	1.795	1.784	1.759
European Alps	583	46.4409	9.91589	2625	0.27691	0.83187	0.309	0.29	0.311	0.4	0.394	0.574	0.521	0.486	0.462	0.447	0.504	0.444	0.435	0.427	0.418	0.41	0.404	0.402	0.399	0.394	0.39	0.387	0.383	0.378	0.36	0.358	0.355	0.354	0.977	1.104	1.081	1.048	1.039	1.034	1.028	1.022	1.018	1.015	1.011	1.007	1.005	1.003	0.999
European Alps	583	46.3338	8.47162	2299	0.320942	0.954823	0.832	0.82	0.946	1.057	1.089	1.074	0.839	0.834	0.83	0.87	0.977	0.977	0.96	0.936	0.93	0.908	0.899	0.895	0.864	0.853	0.84	0.837	0.83	0.84	0.835	0.833	0.826	0.824	1.769	1.874	1.717	1.715	1.704	1.774	1.776	1.759	1.705	1.696	1.688	1.654	1.644	1.588	1.586
European Alps	583	46.2905	8.1093	2517	0.271846	0.914146	1.898	1.875	1.989	2.084	2.042	2.105	2.113	2.106	2.105	2.108	2.099	2.049	2.033	2.018	2.007	1.999	1.994	1.987	1.982	1.977	1.973	1.968	1.954	1.941	1.954	1.95	1.943	1.919	4.233	4.318	4.278	4.247	4.236	4.104	4.106	4.088	4.073	4.046	4.034	4.019	4.006	3.992	3.981
European Alps	583	45.9848	7.23721	2687	0.425708	1.14836	0.369	0.349	0.34	0.371	0.392	0.639	0.637	0.607	0.674	0.656	0.629	0.608	0.593	0.557	0.549	0.54	0.521	0.553	0.518	0.504	0.491	0.504	0.489	0.499	0.545	0.522	0.5	0.484	2.363	2.346	2.302	2.29	2.281	2.272	2.265	2.259	2.23	2.226	2.218	2.353	2.388	2.313	2.314
European Alps	583	45.8755	7.90097	2428	0.205053	0.689269	0.614	0.572	0.664	0.717	0.735	0.94	0.886	0.868	0.929	1.018	0.977	0.935	0.907	0.89	0.864	0.846	0.838	0.836	0.833	0.785	0.821	0.801	0.775	0.761	0.789	0.778	0.772	0.771	1.963	1.966	1.934	1.911	1.954	1.953	1.943	1.933	1.925	1.916	1.864	1.87	1.847	1.838	1.829
European Alps	583	45.8772	11.2731	1735	0.161427	0.175717	0	0	0	0	0.19	0.305	0.195	0.187	0.184	0.182	0.279	0.265	0.229	0.226	0.218	0.213	0.204	0.201	0.2	0.2	0.194	0.179	0.129	0.123	0.118	0.071	0.091	0.097	0	0.142	0.338	0.297	0.194	0.21	0.246	0.229	0.248	0.246	0.226	0.232	0.216	0.215	0.215
European Alps	583	46.4657	8.71747	2216	0.320942	0.954823	1.172	1.177	1.313	1.397	1.414	1.517	1.461	1.452	1.442	1.438	1.531	1.531	1.504	1.489	1.464	1.444	1.428	1.415	1.404	1.394	1.386	1.378	1.368	1.36	1.374	1.366	1.355	1.409	2.345	2.499	2.46	2.436	2.438	2.489	2.462	2.443	2.395	2.403	2.366	2.356	2.347	2.339	2.314
European Alps	583	46.0386	9.7941	1950	0.15889	0.232899	NA	NA	NA	NA	NA	NA	NA	NA	NA	NA	NA	NA	NA	NA	NA	NA	NA	NA	NA	NA	NA	NA	NA	NA	NA	NA	NA	NA	NA	NA	NA	NA	NA	NA	NA	NA	NA	NA	NA	NA	NA	NA	NA
European Alps	583	46.377	7.16399	2218	0.131797	0.161843	0.674	0.667	0.672	0.714	0.737	0.963	0.895	0.961	0.95	0.919	0.9	0.884	0.869	0.856	0.848	0.843	0.838	0.894	0.884	0.875	0.887	0.877	0.857	0.929	0.954	0.927	0.908	0.918	2.755	2.858	2.825	2.773	2.75	2.728	2.711	2.696	2.684	2.672	2.661	2.965	2.941	2.896	2.859
European Alps	583	46.3567	11.8222	2200	0.17276	0.139378	0.043	0.042	0.064	0.156	0.191	0.342	0.439	0.403	0.394	0.382	0.482	0.437	0.41	0.396	0.385	0.378	0.369	0.352	0.348	0.335	0.32	0.31	0.302	0.293	0.288	0.285	0.281	0.279	0.11	0.18	0.21	0.238	0.23	0.23	0.226	0.223	0.221	0.244	0.242	0.26	0.359	0.337	0.321
European Alps	583	46.2897	7.27421	2229	0.164185	0.560212	1.466	1.431	1.437	1.473	1.62	1.917	1.795	1.87	1.837	1.798	1.747	1.754	1.714	1.687	1.668	1.646	1.629	1.648	1.627	1.609	1.639	1.637	1.615	1.615	1.663	1.641	1.622	1.676	3.728	3.783	3.767	3.733	3.706	3.682	3.662	3.642	3.628	3.589	3.577	3.787	3.823	3.775	3.809
European Alps	583	46.314	7.24261	2575	0.164185	0.560212	2.127	2.064	2.073	2.082	2.104	2.349	2.294	2.367	2.373	2.345	2.33	2.313	2.282	2.258	2.237	2.217	2.202	2.279	2.246	2.246	2.247	2.266	2.235	2.146	2.221	2.195	2.144	2.169	3.178	3.337	3.298	3.269	3.271	3.251	3.205	3.188	3.176	3.14	3.128	3.358	3.451	3.395	3.379
European Alps	583	46.4168	8.09172	2500	0.271846	0.914146	0.9	0.897	0.871	0.916	1.025	1.116	1.073	1.091	1.084	1.049	1.052	1.035	1.021	1.008	0.994	0.98	0.971	1.004	0.993	0.986	0.981	0.973	0.966	0.946	0.942	0.938	0.935	0.931	2.234	2.313	2.289	2.243	2.274	2.277	2.229	2.212	2.176	2.139	2.151	2.138	2.128	2.068	2.062
European Alps	583	46.4715	7.67388	2155	0.164185	0.560212	0.495	0.461	0.48	0.494	0.511	0.801	0.84	0.902	0.925	0.885	0.874	0.847	0.822	0.803	0.761	0.753	0.747	0.812	0.777	0.769	0.762	0.755	0.744	0.75	0.801	0.787	0.77	0.81	1.834	1.916	1.858	1.847	1.838	1.829	1.793	1.787	1.782	1.756	1.752	1.894	1.895	1.86	1.847
European Alps	583	46.1008	6.9641	2252	0.233562	1.21027	1.207	1.182	1.249	1.279	1.377	1.674	1.582	1.569	1.585	1.544	1.511	1.491	1.475	1.462	1.452	1.427	1.421	1.462	1.453	1.426	1.419	1.41	1.389	1.48	1.504	1.485	1.463	1.488	4.165	4.281	4.247	4.196	4.156	4.122	4.095	4.047	4.026	3.99	3.974	4.156	4.228	4.181	4.15
European Alps	583	45.9718	7.06723	2800	0.233562	1.21027	0.9	0.893	0.885	0.88	1.043	1.08	1.021	1.043	1.039	1.034	1.022	1.014	1.006	1.103	1.021	1.012	1.005	0.998	0.898	0.896	1.087	1.078	1.06	0.967	0.565	0.707	0.706	0.925	2.64	2.76	2.726	2.7	2.679	2.657	2.54	2.505	2.495	2.486	2.477	2.589	2.608	2.589	2.6
European Alps	583	46.3382	8.85318	2100	0.320942	0.954823	0.689	0.74	0.976	1.057	1.07	1.341	1.169	0.929	0.937	0.919	1.048	1.035	1.027	1.006	0.988	0.969	0.957	0.95	0.945	0.937	0.93	0.915	0.892	0.887	0.884	0.883	0.88	0.919	1.639	1.691	1.606	1.593	1.629	1.695	1.718	1.696	1.655	1.62	1.608	1.598	1.548	1.543	1.537
European Alps	583	46.352	8.81812	2170	0.320942	0.954823	0.131	0.168	0.286	0.373	0.474	0.717	0.573	0.43	0.41	0.398	0.543	0.538	0.513	0.495	0.405	0.334	0.279	0.276	0.264	0.242	0.189	0.188	0.127	0.149	0.143	0.138	0.136	0.148	0.851	0.921	0.864	0.854	0.915	0.993	1.009	0.99	0.947	0.941	0.932	0.883	0.872	0.866	0.861
European Alps	583	46.1947	7.08966	2602	0.233562	1.21027	1.539	1.512	1.494	1.53	1.568	1.904	1.853	1.933	1.912	1.892	1.863	1.848	1.82	1.799	1.782	1.764	1.749	1.781	1.754	1.731	1.784	1.794	1.757	1.794	1.793	1.762	1.743	1.897	3.32	3.365	3.303	3.237	3.217	3.243	3.225	3.208	3.195	3.183	3.171	3.439	3.534	3.472	3.477
European Alps	583	46.4364	8.62045	2390	0.320942	0.954823	1.266	1.282	1.357	1.428	1.434	1.605	1.573	1.556	1.531	1.558	1.651	1.643	1.603	1.591	1.568	1.548	1.533	1.546	1.531	1.52	1.512	1.514	1.5	1.509	1.537	1.524	1.508	1.497	2.279	2.436	2.389	2.401	2.422	2.417	2.418	2.385	2.333	2.342	2.323	2.337	2.323	2.311	2.301
European Alps	583	46.4293	7.76061	2710	0.164185	0.560212	1.782	1.717	1.717	1.842	1.963	2.255	2.294	2.326	2.259	2.218	2.185	2.141	2.125	2.092	2.055	2.029	2.028	2.156	2.111	2.082	2.104	2.139	2.099	2.189	2.319	2.228	2.186	2.17	4.554	4.735	4.671	4.589	4.552	4.541	4.513	4.467	4.429	4.411	4.395	4.556	4.653	4.563	4.55
European Alps	583	46.4205	8.23249	2439	0.271846	0.914146	0.699	0.715	0.688	0.72	0.727	0.862	0.84	0.852	0.845	0.825	0.864	0.841	0.789	0.779	0.772	0.766	0.763	0.783	0.78	0.776	0.775	0.771	0.784	0.766	0.761	0.754	0.748	0.744	2.065	2.167	2.101	2.086	2.071	2.058	2.026	2.016	1.972	1.965	1.959	1.956	2.018	1.964	1.957
European Alps	583	45.9872	7.7836	2953	0.425708	1.14836	1.198	1.155	1.161	1.113	1.103	1.321	1.287	1.289	1.34	1.329	1.32	1.297	1.276	1.261	1.251	1.243	1.236	1.252	1.244	1.237	1.23	1.227	1.219	1.21	1.206	1.201	1.196	1.206	2.876	2.864	2.81	2.788	2.77	2.752	2.737	2.725	2.687	2.677	2.668	2.659	2.691	2.68	2.66
European Alps	583	46.3461	6.78355	1984	0.131797	0.161843	0.522	0.492	0.549	0.619	0.84	1.216	1.223	1.284	1.402	1.339	1.324	1.313	1.244	1.238	1.241	1.22	1.237	1.25	1.235	1.222	1.209	1.186	1.168	1.142	1.136	1.127	1.117	1.274	1.929	2.101	2.076	2.047	2.025	2.023	1.997	1.985	1.977	1.968	1.974	2.139	2.195	2.196	2.162
European Alps	583	46.1423	7.82023	2832	0.205053	0.689269	1.2	1.157	1.23	1.212	1.282	1.462	1.399	1.372	1.406	1.371	1.366	1.344	1.322	1.308	1.295	1.283	1.273	1.302	1.28	1.264	1.279	1.271	1.249	1.255	1.268	1.251	1.239	1.23	NA	NA	NA	NA	NA	NA	NA	NA	NA	NA	NA	NA	NA	NA	NA
European Alps	583	46.1914	6.8278	2022	0.233562	1.21027	0.506	0.515	0.512	0.511	0.511	0.51	0.51	0.871	0.946	0.879	0.903	0.882	0.839	0.823	0.813	0.808	0.804	0.803	0.8	0.81	0.807	0.801	0.723	0.744	0.8	0.791	0.767	0.762	1.985	2.106	2.084	2.04	2.01	1.985	1.985	1.986	1.989	1.974	1.986	2.183	2.209	2.165	2.133
European Alps	583	46.4785	9.69231	2426	0.27691	0.83187	0.819	0.764	0.808	0.888	0.86	0.967	0.96	0.899	0.89	0.872	0.957	0.927	0.906	0.892	0.878	0.866	0.858	0.911	0.879	0.876	0.887	0.876	0.858	0.844	0.86	0.853	0.846	0.876	1.514	1.611	1.592	1.579	1.545	1.536	1.527	1.519	1.513	1.508	1.504	1.523	1.54	1.534	1.504
European Alps	583	46.4514	9.74458	2730	0.27691	0.83187	0.889	0.829	0.959	0.994	0.944	1.066	0.998	1.014	0.987	0.96	1.029	0.986	0.982	0.962	0.946	0.935	0.926	0.994	0.961	0.944	1.019	0.983	0.93	0.948	0.94	0.932	0.923	1.05	NA	NA	NA	NA	NA	NA	NA	NA	NA	NA	NA	NA	NA	NA	NA
European Alps	583	46.426	7.37987	1970	0.164185	0.560212	0.487	0.456	0.48	0.472	0.458	0.717	0.719	0.787	0.836	0.818	0.78	0.751	0.74	0.724	0.712	0.703	0.697	0.784	0.767	0.75	0.733	0.724	0.67	0.704	0.749	0.73	0.709	0.748	1.24	1.32	1.304	1.293	1.283	1.281	1.272	1.283	1.277	1.273	1.267	1.509	1.51	1.48	1.474
European Alps	583	44.1608	7.58998	1875	0.116929	0.169393	0.958	0.924	1.004	0.942	0.924	1.386	1.284	1.274	1.599	1.705	1.655	1.616	1.642	1.719	1.68	1.628	1.576	1.586	1.555	1.525	1.536	1.505	1.483	1.454	1.459	1.442	1.431	1.429	1.597	1.572	1.584	1.568	1.67	1.792	1.994	1.949	1.903	1.992	1.956	1.891	1.895	1.906	1.878
European Alps	583	45.9567	11.6511	1428	0.135506	0.173331	0	0	0	0	0.111	0.34	0.374	0.324	0.337	0.335	0.489	0.42	0.392	0.393	0.376	0.355	0.342	0.355	0.346	0.341	0.332	0.325	0.321	0.319	0.313	0.279	0.299	0.294	0.244	0.396	0.432	0.47	0.462	0.44	0.53	0.483	0.483	0.468	0.459	0.494	0.544	0.517	0.504
European Alps	583	45.0023	6.87609	2280	0.348434	0.725275	1.533	1.476	1.616	1.62	1.698	1.758	1.706	1.696	1.803	1.842	1.791	1.764	1.761	1.78	1.753	1.733	1.716	1.703	1.695	1.683	1.673	1.617	1.607	1.595	1.589	1.585	1.55	1.575	1.588	1.582	1.576	1.572	1.6	1.671	1.746	1.717	1.658	1.649	1.641	1.571	1.566	1.563	1.58
European Alps	583	46.0965	9.97003	2445	0.15889	0.232899	NA	NA	NA	NA	NA	NA	NA	NA	NA	NA	NA	NA	NA	NA	NA	NA	NA	NA	NA	NA	NA	NA	NA	NA	NA	NA	NA	NA	NA	NA	NA	NA	NA	NA	NA	NA	NA	NA	NA	NA	NA	NA	NA
European Alps	583	46.4231	9.36887	1872	0.309156	0.899686	NA	NA	NA	NA	NA	NA	NA	NA	NA	NA	NA	NA	NA	NA	NA	NA	NA	NA	NA	NA	NA	NA	NA	NA	NA	NA	NA	NA	NA	NA	NA	NA	NA	NA	NA	NA	NA	NA	NA	NA	NA	NA	NA
European Alps	583	46.414	9.1603	2384	0.309156	0.899686	0.629	0.645	0.67	0.826	0.85	1.023	0.69	0.684	0.699	0.694	0.812	0.806	0.79	0.799	0.789	0.78	0.775	0.771	0.768	0.763	0.763	0.748	0.744	0.74	0.736	0.733	0.729	0.744	1.417	1.485	1.457	1.423	1.428	1.446	1.486	1.466	1.425	1.413	1.424	1.377	1.369	1.363	1.345
European Alps	583	46.4758	11.8856	2250	0.17276	0.139378	0.239	0.257	0.274	0.314	0.363	0.512	0.584	0.553	0.541	0.536	0.58	0.558	0.534	0.516	0.501	0.486	0.473	0.516	0.509	0.5	0.49	0.464	0.451	0.488	0.521	0.509	0.495	0.507	1.217	1.413	1.414	1.394	1.371	1.355	1.34	1.343	1.33	1.359	1.347	1.379	1.38	1.367	1.356
European Alps	583	46.4087	8.91759	1884	0.320942	0.954823	0.154	0.152	0.258	0.369	0.389	0.581	0.505	0.459	0.435	0.42	0.564	0.541	0.512	0.493	0.439	0.409	0.393	0.387	0.384	0.37	0.368	0.366	0.301	0.298	0.298	0.297	0.296	0.295	1.333	1.389	1.381	1.338	1.38	1.395	1.419	1.413	1.378	1.34	1.338	1.31	1.308	1.29	1.289
European Alps	583	46.3331	7.9252	2205	0.271846	0.914146	0.85	0.838	0.799	0.836	0.878	0.915	0.924	0.95	0.966	0.941	0.931	0.897	0.889	0.882	0.875	0.844	0.841	0.881	0.86	0.853	0.848	0.878	0.871	0.851	0.861	0.857	0.851	0.846	2.36	2.363	2.327	2.358	2.344	2.299	2.264	2.256	2.249	2.242	2.236	2.231	2.208	2.203	2.198
European Alps	583	46.473	8.86864	2077	0.320942	0.954823	0.587	0.606	0.695	0.754	0.781	0.946	0.866	0.806	0.781	0.781	0.915	0.893	0.864	0.845	0.828	0.812	0.8	0.789	0.782	0.772	0.765	0.758	0.696	0.708	0.742	0.736	0.728	0.722	1.814	1.924	1.869	1.848	1.852	1.876	1.882	1.864	1.828	1.817	1.806	1.777	1.768	1.72	1.715
European Alps	583	46.1432	7.3353	2203	0.425708	1.14836	0.616	0.601	0.625	0.634	0.703	0.822	0.809	0.842	0.869	0.83	0.809	0.795	0.781	0.771	0.763	0.755	0.748	0.767	0.76	0.753	0.746	0.739	0.728	0.712	0.727	0.721	0.714	0.75	NA	NA	NA	NA	NA	NA	NA	NA	NA	NA	NA	NA	NA	NA	NA
European Alps	583	46.4218	7.21439	2097	0.164185	0.560212	0.889	0.827	0.86	0.875	0.936	1.143	1.114	1.168	1.221	1.183	1.17	1.144	1.114	1.093	1.091	1.079	1.069	1.15	1.129	1.112	1.099	1.088	1.024	1.119	1.126	1.105	1.072	1.209	3.039	3.148	3.126	3.095	3.078	3.054	3.036	3.02	3.008	2.997	2.986	3.282	3.29	3.243	3.204
European Alps	583	46.4536	10.306	2300	0.27691	0.83187	NA	NA	NA	NA	NA	NA	NA	NA	NA	NA	NA	NA	NA	NA	NA	NA	NA	NA	NA	NA	NA	NA	NA	NA	NA	NA	NA	NA	NA	NA	NA	NA	NA	NA	NA	NA	NA	NA	NA	NA	NA	NA	NA
European Alps	583	46.177	10.4729	2100	0.169094	0.2005	NA	NA	NA	NA	NA	NA	NA	NA	NA	NA	NA	NA	NA	NA	NA	NA	NA	NA	NA	NA	NA	NA	NA	NA	NA	NA	NA	NA	NA	NA	NA	NA	NA	NA	NA	NA	NA	NA	NA	NA	NA	NA	NA
European Alps	583	45.9595	9.50116	1720	0.161076	0.131143	NA	NA	NA	NA	NA	NA	NA	NA	NA	NA	NA	NA	NA	NA	NA	NA	NA	NA	NA	NA	NA	NA	NA	NA	NA	NA	NA	NA	NA	NA	NA	NA	NA	NA	NA	NA	NA	NA	NA	NA	NA	NA	NA
European Alps	583	46.3498	9.91518	3050	0.27691	0.83187	NA	NA	NA	NA	NA	NA	NA	NA	NA	NA	NA	NA	NA	NA	NA	NA	NA	NA	NA	NA	NA	NA	NA	NA	NA	NA	NA	NA	NA	NA	NA	NA	NA	NA	NA	NA	NA	NA	NA	NA	NA	NA	NA
European Alps	583	45.997	7.97643	2823	0.205053	0.689269	1.794	1.758	1.896	1.885	1.9	2.158	1.772	1.78	1.949	2.073	2.025	2.011	1.975	1.988	1.936	1.914	1.895	1.904	1.885	1.864	1.79	1.783	1.774	1.79	1.787	1.777	1.766	1.83	2.799	2.794	2.683	2.655	2.641	2.75	2.755	2.734	2.683	2.687	2.559	2.58	2.583	2.514	2.506
European Alps	583	45.7168	6.97253	2044	0.338761	0.969318	1.122	1.13	1.307	1.332	1.515	1.548	1.478	1.453	1.48	1.525	1.479	1.569	1.524	1.487	1.461	1.429	1.405	1.384	1.368	1.353	1.341	1.324	1.291	1.308	1.29	1.273	1.26	1.398	2.735	2.711	2.696	2.666	2.643	2.685	2.655	2.633	2.607	2.592	2.578	2.566	2.552	2.54	2.561
European Alps	583	46.1718	7.87935	2480	0.205053	0.689269	0.4	0.419	0.411	0.437	0.463	0.605	0.497	0.515	0.52	0.53	0.517	0.508	0.501	0.494	0.488	0.48	0.476	0.493	0.487	0.481	0.472	0.467	0.459	0.453	0.45	0.446	0.44	0.437	NA	NA	NA	NA	NA	NA	NA	NA	NA	NA	NA	NA	NA	NA	NA
European Alps	583	46.1238	7.97376	2804	0.205053	0.689269	0.111	0.111	0.11	0.13	0.11	0.28	0.151	0.11	0.188	0.11	0.11	0.109	0.109	0.109	0.109	0.108	0.108	0.106	0.105	0.103	0.1	0.098	0.093	0.091	0.091	0.089	0.089	0.087	2.301	2.334	2.309	2.29	2.274	2.252	2.237	2.226	2.216	2.208	2.199	2.213	2.225	2.217	2.197
European Alps	583	46.1245	7.90553	2680	0.205053	0.689269	0.857	0.833	0.823	0.857	0.849	0.962	0.857	0.847	0.903	0.893	0.912	0.857	0.86	0.857	0.854	0.851	0.848	0.868	0.864	0.861	0.88	0.873	0.834	0.85	0.844	0.84	0.835	0.832	2.632	2.736	2.7	2.674	2.652	2.633	2.616	2.569	2.556	2.545	2.534	2.624	2.646	2.579	2.564
European Alps	583	46.4675	8.98082	2450	0.320942	0.954823	0.615	0.593	0.65	0.765	0.775	0.932	0.84	0.806	0.787	0.772	0.976	0.949	0.917	0.895	0.876	0.862	0.851	0.844	0.837	0.83	0.824	0.818	0.81	0.802	0.798	0.795	0.791	0.785	1.652	1.774	1.737	1.666	1.724	1.744	1.769	1.742	1.723	1.73	1.716	1.703	1.668	1.639	1.631
European Alps	583	46.2294	8.11762	2620	0.205053	0.689269	0.273	0.267	0.29	0.372	0.364	0.248	0.233	0.232	0.293	0.379	0.449	0.405	0.392	0.383	0.359	0.353	0.348	0.342	0.306	0.295	0.225	0.223	0.219	0.217	0.216	0.216	0.214	0.214	1.837	1.841	1.783	1.775	1.786	1.834	1.821	1.811	1.802	1.794	1.741	1.698	1.684	1.583	1.526
European Alps	583	46.178	8.04518	2424	0.205053	0.689269	1.706	1.69	1.811	1.88	1.907	1.977	1.949	1.919	1.993	2.109	2.161	2.147	2.12	2.12	2.093	2.07	2.053	2.058	2.065	2.04	2.043	2.022	2.005	1.996	1.988	1.983	1.976	2.014	3.391	3.435	3.409	3.389	3.438	3.487	3.444	3.416	3.393	3.351	3.334	3.449	3.428	3.405	3.383
European Alps	583	46.1678	7.75056	2914	0.425708	1.14836	0.652	0.561	0.588	0.623	0.62	0.864	0.817	0.783	0.804	0.788	0.801	0.769	0.743	0.742	0.71	0.692	0.683	0.78	0.71	0.678	0.642	0.633	0.619	0.615	0.65	0.625	0.612	0.63	NA	NA	NA	NA	NA	NA	NA	NA	NA	NA	NA	NA	NA	NA	NA
European Alps	583	46.371	7.58557	2459	0.164185	0.560212	1.541	1.458	1.479	1.524	1.637	1.894	1.813	1.835	1.824	1.787	1.745	1.717	1.7	1.687	1.648	1.631	1.616	1.684	1.645	1.622	1.642	1.648	1.618	1.687	1.706	1.67	1.647	1.727	3.603	3.61	3.534	3.522	3.502	3.492	3.477	3.462	3.434	3.423	3.412	3.511	3.475	3.411	3.439
European Alps	583	46.4773	10.1888	2650	0.27691	0.83187	NA	NA	NA	NA	NA	NA	NA	NA	NA	NA	NA	NA	NA	NA	NA	NA	NA	NA	NA	NA	NA	NA	NA	NA	NA	NA	NA	NA	NA	NA	NA	NA	NA	NA	NA	NA	NA	NA	NA	NA	NA	NA	NA
European Alps	583	46.3215	7.36751	2385	0.164185	0.560212	1.403	1.34	1.379	1.438	1.606	1.897	1.758	1.779	1.742	1.687	1.673	1.667	1.638	1.618	1.604	1.586	1.572	1.599	1.579	1.564	1.578	1.562	1.547	1.61	1.582	1.565	1.546	1.635	3.848	3.887	3.812	3.807	3.784	3.738	3.72	3.703	3.69	3.655	3.644	3.742	3.757	3.736	3.719
European Alps	583	46.0422	7.72741	2752	0.425708	1.14836	1.088	1.032	1.063	1.061	1.072	1.227	1.161	1.205	1.214	1.177	1.172	1.149	1.13	1.117	1.105	1.094	1.085	1.133	1.115	1.103	1.091	1.081	1.068	1.055	1.048	1.04	1.034	1.025	3.583	3.558	3.536	3.49	3.475	3.436	3.424	3.385	3.349	3.34	3.33	3.347	3.375	3.361	3.37
European Alps	583	45.998	7.70239	2408	0.425708	1.14836	0.76	0.739	0.8	0.795	0.783	0.95	0.929	0.934	0.982	0.969	0.96	0.941	0.92	0.908	0.902	0.892	0.883	0.897	0.888	0.88	0.874	0.867	0.839	0.844	0.836	0.834	0.829	0.835	2.107	2.132	2.117	2.08	2.069	2.057	2.033	1.999	1.993	1.987	1.982	2.019	2.011	1.986	2
European Alps	583	46.241	7.87458	700	0.205053	0.689269	0	0	0	NA	NA	0.1	0.06	0.01	0	0	NA	NA	0	0	0	0	0	NA	NA	0	0	0	0	0	NA	NA	0	0	0	0	NA	NA	0	0	NA	0	0	NA	NA	0	0	0	0
European Alps	583	46.2962	9.12557	1315	0.309156	0.899686	0	0	0	0	0.03	0.22	0.15	0.1	0.08	0.07	0.27	0.2	0.15	0.1	0.08	0.05	0.05	0.05	0.03	0	0	0	0	0	0	0	0	0	0.2	0.2	0.2	0.2	0.24	0.23	0.27	0.25	0.24	0.23	0.22	0.2	0.2	0.2	0.2
European Alps	583	46.1199	8.709	280	0.163673	0.16053	0	0	0	0	0	0	0	0	0	0	0	0	0	0	0	0	0	0	0	0	0	0	0	0	0	0	0	0	0	0	0	0	0	0	0	0	0	0	0	0	0	0	0
European Alps	583	46.2324	10.1438	535	0.15889	0.232899	0	0	0	NA	NA	0	0	0	0	0	NA	NA	0	0	0	0	0	NA	NA	0	0	0	0	0	NA	NA	0	0	0	0	NA	NA	0	0	0	0	0	NA	NA	0	0	0	0
European Alps	583	46.3469	7.16631	1187	0.131797	0.161843	0.28	0.14	0.09	0.06	0.12	0.52	0.39	0.4	0.39	0.31	0.29	0.26	0.26	0.21	0.2	0.19	0.16	0.15	0.15	0.14	0.12	0.1	0.05	0.04	0.04	0.02	0	0.07	0.3	0.44	0.41	0.38	0.38	0.37	0.36	0.35	0.35	0.35	0.35	0.49	0.48	0.35	0.36
European Alps	583	46.4213	8.14367	1095	0.271846	0.914146	0.15	0.12	0.11	0.1	0.09	0.19	0.16	0.17	0.15	0.14	0.13	0.12	0.11	0.09	0.05	0.03	0.02	0	0	0	0	0	0	0	0	0	0	0	0.97	0.99	0.98	0.96	0.95	0.95	0.95	0.94	0.92	0.92	0.91	0.94	0.93	0.92	0.92
European Alps	583	46.2769	7.06917	1146	0.131797	0.161843	0.1	0.05	0	0	0	0.24	0.2	0.19	0.25	0.22	0.19	0.17	0.13	0.1	0.05	0	0	0	0	0	0	0	0	0	0.01	0	0	0.03	0.04	0.2	0.14	0.13	0.11	0.1	0.08	0.08	0.08	0.1	0.1	0.25	0.22	0.2	0.19
European Alps	583	46.1789	7.40459	1238	0.425708	1.14836	0.08	0	0	0	0.07	0.18	0.1	0.14	0.16	0.14	0.13	0.12	0.1	0.08	0.06	0	0	0	NA	0	0	0	0	0	0	0	0	0.08	0.1	0.1	0.08	0.07	0.07	0.06	0.05	0.05	0.05	0.05	0.05	0.12	0.1	0.1	0.1
European Alps	583	46.3808	7.62504	1390	0.164185	0.560212	0.35	0.35	0.3	0.3	0.4	0.7	0.7	0.7	0.65	0.6	0.6	0.55	0.55	0.55	0.5	0.5	0.5	0.5	0.45	0.45	0.45	0.4	0.4	0.4	0.4	0.4	0.35	0.45	1.4	1.4	1.35	1.35	1.35	1.3	1.3	1.3	1.3	1.25	1.25	1.35	1.35	1.35	1.35
European Alps	583	46.3956	9.23107	830	0.309156	0.899686	0	0	0	0	0	0.05	0	0	0	0.01	0.24	0.14	0.08	0.04	0	0	0	NA	0	0	NA	NA	0	0	0	NA	0	0	0	0.01	0	0	0.05	0	0.04	0	0	0	NA	0	0	NA	0
European Alps	583	46.1984	8.64087	760	0.163673	0.16053	0	0	0	0	0	0.04	0	0	0	0.02	0.08	0.04	0	0	0	0	0	0	0	0	0	0	0	0	0	0	0	0	NA	NA	NA	NA	NA	NA	NA	NA	NA	NA	NA	NA	NA	NA	NA
European Alps	583	46.16	7.92455	1461	0.205053	0.689269	0.1	0.08	0.08	0.08	0.08	0.21	0.17	0.17	0.22	0.19	0.18	0.17	0.16	0.16	0.16	0.16	0.15	0.15	0.15	0.15	0.13	0.13	0.13	0.12	0.12	0.12	0.1	0.09	1.05	1.02	1	0.99	0.98	0.98	0.97	0.97	0.96	0.96	0.95	0.96	0.95	0.95	0.95
European Alps	583	45.9219	9.03926	925	0.163673	0.16053	0	0	0	0	0	0.01	0	0	0	NA	0.1	0.03	0.01	NA	0	NA	0	0	0	0	0	NA	0	0	0	0	0	NA	0	0	0	0	0.02	0.05	0.01	NA	0	NA	0	0	0	0	0
European Alps	583	46.3498	8.78506	925	0.320942	0.954823	0.05	0.05	0.05	0.05	0.03	0.08	0.05	0.05	0.03	0.05	0.15	0.15	0.12	0.1	0.1	0.05	0.05	0.03	0.03	0	0	0	0	0	0	0	0	0.01	0.4	0.4	0.4	0.4	0.45	0.5	0.5	0.5	0.45	0.4	0.4	0.4	0.4	0.4	0.4
European Alps	583	46.2985	7.55804	539	0.164185	0.560212	0	0	0	0	0	0.04	0	0	0	0	0	0	0	0	0	0	0	0	0	NA	0	0	0	0	0	0	0	0	0	0	NA	0	0	0	0	0	0	0	0	0.02	0	0	0.02
European Alps	583	47.8843	12.5404	552	0.125412	0.158537	0.02	0.02	NA	NA	NA	NA	NA	NA	NA	NA	NA	NA	NA	NA	NA	NA	NA	NA	NA	NA	NA	NA	NA	NA	NA	NA	NA	NA	0	0	0	0.02	0.02	0	0	0.04	0.04	0.03	0.02	0.01	0.03	0.03	0.03
European Alps	583	47.419	12.3601	1779	0.147039	0.274115	0.78	0.78	0.75	0.74	0.77	0.77	0.88	0.85	0.84	0.81	0.78	0.77	0.75	0.75	0.75	0.75	0.75	0.93	0.89	0.93	0.89	0.87	0.8	0.85	0.92	0.87	0.83	0.8	NA	NA	NA	NA	NA	NA	NA	NA	NA	NA	NA	NA	NA	NA	NA
European Alps	583	47.2294	12.1813	1009.67	0.171424	0.615757	0.26	0.24	0.226667	0.213333	0.213333	0.24	0.26	0.246667	0.24	0.24	0.24	0.24	0.24	0.24	0.24	0.236667	0.236667	0.25	0.24	0.243333	0.23	0.2	0.186667	0.103333	0.113333	0.0933333	0.0866667	0.0566667	0.483333	0.683333	0.676667	0.66	0.65	0.616667	0.613333	0.626667	0.61	0.616667	0.64	0.706667	0.703333	0.676667	0.656667
European Alps	583	47.1325	12.6279	2318.5	0.171424	0.615757	1.1	1.07	0.99	1.03	1.07	1.09	1.18	1.15	1.15	1.03	1.02	1	1	1	0.96	0.96	0.96	1.19	1.18	1.16	1.22	1.23	1.23	1.22	1.42	1.39	1.36	1.19	2.48	3.02	2.89	2.95	2.87	2.57	2.43	2.47	2.48	2.44	2.495	2.68	2.81	2.77	2.72
European Alps	583	47.32	13.18	647	0.12855	0.154949	0.35	0.33	0.31	0.28	0.25	0.22	0.24	0.24	0.22	0.22	0.22	0.2	0.2	0.2	0.2	0.18	0.18	0.17	0.17	0.18	0.18	0.18	0.17	0.17	0.17	0.16	0.15	0.14	0.43	0.49	0.48	0.48	0.48	0.47	0.47	0.54	0.53	0.53	0.53	0.6	0.65	0.65	0.62
European Alps	583	47.0528	12.9583	3110.67	0.169919	0.585264	1.92	1.88	1.86	1.91	1.93	2.06333	2.18	2.13	2.09	2.08	2.03333	1.99	1.98	1.97	1.96667	1.95667	1.95	2.18333	2.26667	2.13	2.09	2.28	2.16	2.12667	2.66	2.45	2.37	2.27333	3.12	3.8	3.49	3.66	3.54	3.48	3.3	3.34	3.31	3.375	3.42	3.69	4	3.765	3.68
European Alps	583	47.09	13.62	1052	0.168249	0.354204	0.21	0.13	0.12	NA	0.08	0.11	0.09	0.07	0.07	0.07	NA	0.07	0.05	0.05	0.05	0.05	0.04	0.04	0.04	0.04	0.04	NA	NA	NA	NA	NA	NA	NA	0.34	0.53	0.56	0.55	0.55	0.55	0.55	0.61	0.59	0.59	0.55	0.62	0.59	0.59	0.59
European Alps	583	47.82	13.72	1620	0.109007	0.139216	0.97	0.9	0.83	0.85	0.85	0.85	0.9	0.9	0.9	0.89	0.89	0.88	0.87	0.87	0.85	0.82	0.79	0.89	0.89	0.89	0.87	0.79	0.7	0.72	0.77	0.75	0.73	NA	1.53	1.65	1.65	1.68	1.72	1.7	1.67	1.73	1.72	1.71	1.71	NA	1.88	1.88	1.86
European Alps	583	47.53	14.14	652	0.126504	0.140691	NA	0.2	0.18	0.17	0.17	0.13	0.13	0.12	0.12	0.11	0.11	0.11	0.09	0.08	0.08	0.08	0.06	0.05	0.04	0.04	0.04	0.04	0.01	0.01	NA	NA	NA	NA	NA	0.05	0.11	0.15	0.15	0.14	0.1	0.1	0.09	0.09	0.09	0.1	0.1	0.1	0.12
European Alps	583	47.1999	14.7485	680	0.171122	0.181026	0.03	0.02	0.02	0	0	0.05	0.04	0.04	0.04	0.04	0.04	0.03	0.485	0	0	0	0	0	0	0	0	0	0	0	0	0	0	0	0	0.17	0.19	0.18	0.18	0.15	0.15	0.16	0.13	0.125	0.12	0.19	0.25	0.21	0.2
European Alps	583	47.8533	15.0681	611.75	0.100563	0.171154	0.4	0.36	0.35	0.33	0.31	0.31	0.29	0.28	0.27	0.26	0.25	0.25	0.24	0.23	0.23	0.22	0.21	0.19	0.18	0.17	0.16	0.12	0.1	0.08	0.07	0.06	0	0	0.085	0.07	0.07	0.11	0.12	0.12	0.11	0.11	0.1	0.1	0.09	0.11	0.16	0.17	0.23
European Alps	583	47.7187	15.7793	1552.5	0.15302	0.176528	0.5	0.5	0.48	0.48	0.45	0.47	0.5	0.48	0.48	0.48	0.47	0.46	0.45	0.45	0.43	0.42	0.42	0.42	0.42	0.42	0.4	0.38	0.36	0.36	0.35	0.35	0.34	0.33	1.03	1.05	1.08	1.1	1.1	1.1	1.11	1.1	1.1	1.1	1.1	1.08	1.1	1.1	1.1
European Alps	583	47.5108	16.0325	993.5	0.140361	0.172303	0.16	0.16	0.14	0.12	0.1	0.08	0.2	0.18	0.17	0.17	0.17	0.17	0.17	0.17	0.13	0.11	0.09	0	0	0	0	0	0	0	0	0	0	0	0	0.08	0.1	0.11	0.1	0.09	0.1	0.16	0.15	0.15	0.14	0.15	0.19	0.19	0.19
European Alps	583	46.827	12.8076	663.333	0.171424	0.615757	0.005	0.005	0.005	0.005	0.005	0.0766667	0.05	0.03	0.005	0.005	0.0133333	0.005	0.005	0.005	0.005	0.005	0.005	0.005	0.005	0.005	0.005	0.005	0.005	0.005	0.005	0.005	0.005	0.005	0.0933333	0.24	0.296667	0.273333	0.26	0.23	0.213333	0.22	0.203333	0.18	0.17	0.205	0.263333	0.25	0.24
European Alps	583	46.6	13.669	2153.33	0.145406	0.230068	0.11	0.1	0.11	0.13	0.18	0.37	0.44	0.41	0.4	0.4	0.41	0.4	0.39	0.38	0.37	0.36	0.35	0.38	0.37	0.37	0.36	0.35	0.34	0.33	0.4	0.39	0.38	0.38	1.3895	1.6505	1.85	NA	1.75	1.44	1.77	1.76	NA	1.76	1.74	1.74	1.74	1.74	1.73
European Alps	583	46.9384	14.9142	1034.67	0.171122	0.181026	0.0966667	0.0866667	0.0566667	0.015	0.015	0.113333	0.14	0.123333	0.123333	0.123333	0.123333	0.123333	0.123333	0.123333	0.116667	0.0933333	0.0833333	0.0833333	0.08	0.07	0.0666667	0.05	0.04	0.01	0.01	0.01	0.01	0.01	0.005	0.146667	0.21	0.22	0.206667	0.2	0.22	0.253333	0.24	0.226667	0.226667	0.303333	0.35	0.35	0.343333
European Alps	583	46.8496	14.1904	708	0.160806	0.171493	0.03	0.03	0.02	0	0	0.065	0.07	0.06	0.06	0.05	0.05	0.05	0.05	0.04	0.04	0.03	0.03	0	0	0	0	0	0	0	0	0	0	0	0.12	0.22	0.25	0.25	0.24	0.235	0.25	0.29	0.25	0.22	0.205	0.29	0.34	0.34	0.34
European Alps	583	46.9589	14.4065	640.833	0.160806	0.171493	0.025	0.015	0.015	0.015	0.015	0.04	0.04	0.03	0.015	0.015	0.015	0.015	0.015	0.015	0.015	0.01	0.01	0.015	0	0.015	0.01	0	0.01	0	0	0	0	0	0.025	0.04	0.04	0.045	0.04	0.04	0.0533333	0.0766667	0.06	0.04	0.0333333	0.2	0.183333	0.14	0.113333
European Alps	583	46.5594	14.7683	531	0.168024	0.23821	0.1	0.08	0.08	0.07	0.04	0.06	0.04	0.03	0.03	0.03	0.02	0.02	NA	NA	NA	NA	NA	NA	NA	NA	NA	NA	NA	NA	NA	NA	NA	NA	NA	0.06	0.35	0.29	0.27	0.26	0.35	0.37	0.31	0.27	0.23	0.22	0.5	NA	0.42
European Alps	583	47	12.46	1193	0.171424	0.615757	0.13	0.11	0.07	NA	0.04	0.17	0.11	0.1	NA	0.09	0.13	0.11	NA	0.11	0.1	0.08	0.07	0.06	0.06	0.05	NA	NA	NA	NA	NA	NA	NA	NA	0.61	0.9	0.9	NA	0.79	0.79	0.74	NA	0.72	0.71	NA	0.73	NA	0.69	0.69
European Alps	583	46.99	13.17	1201	0.169919	0.585264	0.11	0.09	0.08	NA	NA	0.17	0.13	NA	0.12	0.12	0.13	0.13	0.11	0.11	0.09	0.08	NA	NA	NA	NA	NA	NA	NA	NA	NA	NA	NA	NA	0.31	0.41	0.45	0.45	0.45	0.43	0.42	0.45	0.43	0.42	0.4	0.41	0.41	0.41	0.41
European Alps	583	46.74	13.08	627	0.169758	0.168606	NA	NA	NA	NA	NA	0.08	0.08	0.05	0.04	0.03	0.05	0.03	NA	NA	NA	NA	NA	NA	NA	NA	NA	NA	NA	NA	NA	NA	NA	NA	0.18	0.46	0.54	NA	0.49	0.47	0.47	0.5	0.49	0.45	0.43	0.56	0.56	0.54	0.53
European Alps	583	47.33	13.15	749	0.12855	0.154949	NA	NA	0.2	NA	NA	NA	0.21	NA	NA	NA	NA	NA	NA	NA	NA	NA	NA	NA	NA	NA	NA	NA	NA	NA	NA	NA	NA	NA	NA	NA	NA	0.61	NA	0.57	NA	0.54	NA	NA	NA	NA	NA	NA	NA
European Alps	583	47.1103	13.1317	1094	0.169919	0.585264	0.32	0.28	0.2	0.18	NA	0.18	0.25	0.25	0.2	0.2	0.18	0.15	0.15	0.15	0.15	0.15	0.15	0.15	0.15	0.15	0.15	0.1	0.1	0.1	0.08	0.08	0.06	0.06	0.25	0.6	0.65	0.58	0.5	0.45	0.45	0.5	0.45	0.45	NA	0.52	0.55	0.15	0.45
European Alps	583	47.7901	15.9085	584.5	0.114332	0.185833	0.21	0.22	0.22	NA	NA	0.15	0.1	0.1	0.1	NA	NA	NA	0.08	NA	0.08	0.06	0.06	NA	NA	NA	NA	NA	NA	NA	NA	NA	NA	NA	NA	NA	NA	NA	NA	NA	NA	0.03	0.03	NA	NA	NA	0.01	0.01	NA
European Alps	583	46.49	15.12	444	0.168024	0.23821	0.04	0.04	0.02	0	0	0	0	0	NA	NA	0	0	0	NA	0	0	0	0	0	0	0	0	0	0	0	0	0	0	0	0.02	0.09	0.08	0.07	0.05	0.16	0.2	0.17	0.14	0.11	0.13	0.27	0.23	0.2
European Alps	583	46.48	15.68	265	0.138934	0.184441	0.05	0.05	NA	0	0	0	0	0	0	0	0	0	0	0	0	0	0	0	0	0	0	0	0	0	0	0	0	0	0	0.03	0.04	0.03	0.02	0.02	0.18	0.16	0.08	0.04	0.03	0.02	0.12	0.11	0.1
European Alps	583	46.73	12.22	1226	0.173332	0.226107	0.1	0.09	0.07	0.07	0.05	0.2	0.3	0.28	0.26	0.24	0.24	0.23	0.22	0.21	0.19	0.17	0.15	0.14	0.12	0.1	0.09	0.08	0.04	0.04	0.05	0.04	0.03	0.03	0.43	0.55	0.59	0.61	0.61	0.59	0.58	0.6	0.59	0.58	0.58	0.68	0.7	0.7	0.68
European Alps	583	46.51	13.59	778	0.145406	0.230068	0.1	0.05	0.01	0.02	0	0.21	0.24	0.16	0.15	0.15	0.22	0.17	0.15	0.13	0.13	0.1	0.08	0.06	0.05	0.05	0.04	0.04	0.01	0	0.03	0	0	0	0	0.18	0.42	0.4	0.36	0.35	0.32	0.34	0.3	0.28	0.25	0.31	0.43	0.37	0.34
European Alps	583	47.05	12.95	3106	0.169919	0.585264	NA	NA	NA	NA	NA	NA	NA	2.131	2.09	NA	2.019	1.989	1.981	NA	1.971	1.951	NA	2.169	NA	NA	NA	NA	NA	NA	NA	2.451	NA	NA	NA	0.02	NA	NA	NA	NA	NA	NA	NA	NA	NA	NA	NA	NA	NA
European Alps	583	47.8168	13.7174	1619.05	0.109007	0.139216	0.97	0.8995	0.8305	0.8505	0.85	0.8505	0.8995	0.8995	0.8995	0.8895	0.8895	0.8795	0.8705	0.8705	0.8505	0.82	0.79	0.8895	0.8895	0.8895	0.8705	0.79	0.7	0.7195	0.77	0.7495	0.7295	0.69	1.5295	1.6505	1.6505	1.6795	1.72	1.6995	1.6745	1.73	1.72	1.7095	1.7095	1.8	1.88	1.88	1.8495
European Alps	583	47.6758	12.4708	685	0.147039	0.274115	0.46	0.4	0.38	0.36	0.35	0.34	0.34	0.34	0.34	0.33	0.33	0.33	0.32	0.32	0.31	0.3	0.3	0.35	0.35	0.34	0.32	0.29	0.25	0.24	0.24	0.23	0.22	0.22	0.62	0.63	0.62	0.66	0.64	0.61	0.61	0.63	0.62	0.62	0.62	0.7	0.9	0.86	0.8
European Alps	583	47.8356	12.6564	721	0.125412	0.158537	0.23	0.2	0.18	0.16	0.13	0.12	0.16	0.15	0.14	0.14	0.13	0.13	0.13	0.13	0.12	0.11	0.1	0.11	0.1	0.08	0.06	0	0	0	0.04	0	0	0	0	0.02	0.02	0.14	0.11	0.08	0.07	0.12	0.1	0.1	0.09	0.12	0.17	0.15	0.12
European Alps	583	47.8853	12.5417	551	0.125412	0.158537	0.02	0.02	NA	NA	NA	NA	NA	NA	NA	NA	NA	NA	NA	NA	NA	NA	NA	NA	NA	NA	NA	NA	NA	NA	NA	NA	NA	NA	0	0	0	0.02	0	0	0	0.04	0.04	0.03	0.02	0.01	0.03	0.03	0.03
European Alps	583	46.733	12.217	1226	0.173332	0.226107	0.089	0.071	0.071	0.051	0.061	0.279	0.279	0.259	0.239	0.231	0.231	0.221	0.211	0.191	0.17	0.15	0.14	0.119	0.099	0.089	0.079	0.041	0.041	0.051	0.041	NA	0.03	0.03	0.45	0.589	0.61	0.61	0.599	0.589	0.599	0.599	0.579	0.579	0.559	0.701	0.701	0.681	0.671
European Alps	583	46.5	13.7	864	0.145406	0.230068	0.12	0.1	0.05	0.03	0.03	0.18	0.19	0.13	0.13	0.13	0.17	0.14	0.14	0.14	0.1	0.08	0.07	0.07	0.05	0.04	0.04	0.04	0	0	0.04	NA	NA	NA	0.18	0.52	0.85	0.81	0.75	0.7	0.65	0.62	0.62	0.6	0.59	0.59	0.79	0.78	0.75
European Alps	583	46.7709	12.3941	2193	0.171424	0.615757	0.394141	0.3907	0.392657	0.410913	0.449179	0.624942	0.650558	0.617155	0.59598	0.580265	0.572343	0.553394	0.540608	0.536992	0.529002	0.524007	0.528837	0.530491	0.524091	0.523712	0.52537	0.523019	0.507798	0.538002	0.556643	0.535911	0.523569	0.571498	1.41605	1.56207	1.5589	1.52351	1.50382	1.50558	1.50221	1.48446	1.47516	1.47219	1.46167	1.52652	1.52536	1.50203	1.49569
European Alps	583	46.7432	12.4697	1074	0.173332	0.226107	0.0270961	0.0116818	0.00713385	0.00211745	0.00334688	0.157438	0.191304	0.167348	0.160379	0.147675	0.150097	0.141402	0.140252	0.132491	0.138765	0.138765	0.139145	0.131025	0.130738	0.131113	0.114906	0.0872513	0.0690219	0.0641122	0.0644521	0.050143	0.0432801	0.0418396	0.53757	0.683096	0.691737	0.681552	0.67283	0.661899	0.668988	0.662554	0.660079	0.65759	0.638787	0.691919	0.70416	0.698197	0.692475
European Alps	583	48.0475	14.4611	384	0.139454	0.157699	0.1	0.09	0.08	0.08	0.08	0.05	0.05	0.05	0.03	0.03	0.03	0	0	0	0	0	0	0	0	0	0	0	0	0	0	0	0	0	0	0	0	0.01	0	0	0	0.01	0	0	0	0	0.01	0	0
European Alps	583	48.0625	15.2139	295	0.100563	0.171154	0.15	0.14	0.14	0.13	0.12	0.1	0.08	0.07	0.07	0.07	0.05	0.05	0.04	0.03	0.01	0	0	0	0	0	0	0	0	0	0	0	0	0	0	0	0	0	0	0	0	0.02	0.01	0	0	0	0	0	0.01
European Alps	583	48.0281	15.5875	696	0.114332	0.185833	0.38	0.38	0.34	0.3	0.25	0.23	0.25	0.25	0.24	0.24	0.2	0.2	0.19	0.19	0.13	0	0	0	0	0	0	0	0	0	0	0	0	0	0	0	0	0	0	0	0	0.05	0.03	0	0	0	0.1	0.1	0.15
European Alps	583	47.8572	14.6658	426	0.139454	0.157699	0.06	0.06	0.05	0.04	0.04	0.05	0.04	0.04	0.04	0	0	0	0	0	0	0	0	0	0	0	0	0	0	0	0	0	0	0	0	0	0	0.02	0	0	0	0	0	0	0	0	0.03	0.03	0.03
European Alps	583	47.7892	15.3022	864	0.100563	0.171154	0.435	0.395	0.37	0.345	0.32	0.285	0.3	0.29	0.28	0.26	0.245	0.215	0.205	0.185	0.165	0.155	0.145	0.16	0.155	0.15	0.095	0.06	0.04	0.02	0.02	0.015	0.01	0	0.05	0.1	0.095	0.1	0.095	0.07	0.06	0.075	0.065	0.06	0.06	0.075	0.115	0.125	0.135
European Alps	583	47.8714	15.8761	709	0.114332	0.185833	0.26	0.24	0.23	0.21	0.18	0.15	0.16	0.15	0.14	0.13	0.12	0.12	0.12	0.1	0.1	0.1	0.08	0.08	0.08	0.07	0.06	0.06	0.05	0.05	0.03	0	0	0	0	0.02	0.02	0.02	0.02	0.02	0.02	0.03	0.03	0.02	0.02	0.01	0.07	0.04	0.04
European Alps	583	47.6629	12.3939	588.5	0.147039	0.274115	0.335	0.29	0.275	0.265	0.25	0.245	0.235	0.23	0.225	0.225	0.225	0.215	0.215	0.21	0.21	0.205	0.205	0.255	0.235	0.235	0.215	0.19	0.17	0.165	0.165	0.16	0.155	0.145	0.65	0.66	0.65	0.69	0.67	0.65	0.635	0.64	0.635	0.62	0.615	0.665	0.8	0.76	0.725
European Alps	583	47.5844	12.6953	622	0.147039	0.274115	0.38	0.35	0.33	0.32	0.305	0.3	0.285	0.28	0.28	0.28	0.275	0.27	0.265	0.26	0.25	0.245	0.24	0.24	0.23	0.225	0.21	0.195	0.17	0.15	0.145	0.135	0.12	0.105	0.245	0.3	0.29	0.315	0.29	0.28	0.27	0.285	0.28	0.27	0.27	0.36	0.375	0.34	0.31
European Alps	583	47.5667	13.3433	709	0.12855	0.154949	0.52	0.49	0.47	0.46	0.43	0.43	0.44	0.42	0.41	0.4	0.4	0.39	0.39	0.39	0.39	0.39	0.39	0.45	0.41	0.43	0.405	0.37	0.34	0.32	0.32	0.315	0.3	0.29	0.25	0.29	0.29	0.41	0.37	0.35	0.33	0.38	0.36	0.35	0.35	0.4	0.44	0.4	0.4
European Alps	583	47.7061	13.6472	507	0.120833	0.126973	0.365	0.345	0.335	0.3	0.28	0.27	0.26	0.26	0.25	0.25	0.245	0.24	0.235	0.23	0.225	0.215	0.205	0.2	0.18	0.17	0.15	0.08	0.025	0.005	0	0	0	0	0	0	0	0.095	0.085	0.05	0.04	0.085	0.07	0.05	0.05	0.04	0.11	0.08	0.07
European Alps	583	47.6106	13.7583	743	0.120833	0.126973	0.55	0.5	0.5	0.5	0.5	0.48	0.45	0.45	0.45	0.45	0.45	0.42	0.42	0.42	0.4	0.4	0.35	0.35	0.3	0.3	0.3	0.3	0.3	0.25	0.2	0.2	0.2	0.2	0.35	0.35	0.35	0.4	0.45	0.45	0.45	0.5	0.45	0.45	0.45	0.45	0.5	0.5	0.5
European Alps	583	47.5533	13.9347	814	0.120833	0.126973	0.58	0.54	0.52	0.49	0.45	0.44	0.44	0.44	0.43	0.43	0.42	0.41	0.41	0.4	0.4	0.39	0.39	0.38	0.36	0.36	0.35	0.34	0.31	0.29	0.29	0.28	0.27	0.27	0.3	0.35	0.36	0.38	0.36	0.35	0.35	0.36	0.34	0.33	0.31	0.33	0.36	0.33	0.32
European Alps	583	47.5328	14.1383	641	0.126504	0.140691	0.24	0.2	0.18	0.17	0.17	0.13	0.13	0.12	0.12	0.11	0.11	0.11	0.09	0.08	0.08	0.08	0.06	0.05	0.04	0.04	0.04	0.04	0.01	0	0	0	0	0	0.07	0.12	0.11	0.13	0.13	0.11	0.1	0.1	0.09	0.09	0.09	0.1	0.1	0.1	0.11
European Alps	583	47.495	14.0997	697	0.126504	0.140691	0.32	0.3	0.3	0.3	0.24	0.23	0.22	0.22	0.21	0.21	0.21	0.21	0.21	0.21	0.21	0.21	0.21	0.19	0.19	0.18	0.17	0.13	0.1	0	0	0	0	0	0.18	0.22	0.22	0.23	0.22	0.22	0.22	0.22	0.22	0.21	0.21	0.21	0.21	0.2	0.2
European Alps	583	47.5944	14.4908	637	0.126504	0.140691	0.49	0.44	0.42	0.39	0.35	0.33	0.33	0.32	0.31	0.31	0.3	0.28	0.26	0.25	0.24	0.21	0.2	0.22	0.21	0.2	0.19	0.17	0.16	0.16	0.15	0.15	0.14	0.13	0.29	0.39	0.38	0.43	0.35	0.33	0.32	0.32	0.31	0.31	0.31	0.31	0.36	0.33	0.33
European Alps	583	47.7203	14.3261	600	0.126504	0.140691	0.47	0.45	0.45	0.42	0.4	0.4	0.39	0.39	0.37	0.33	0.33	0.3	0.3	0.3	0.29	0.28	0.26	0.26	0.26	0.25	0.24	0.22	0.15	0.14	0.12	0.1	0.09	0.08	0.19	0.21	0.21	0.32	0.28	0.27	0.26	0.26	0.25	0.24	0.24	0.25	0.26	0.255	0.26
European Alps	583	47.6475	14.7617	530	0.152304	0.163555	0.31	0.28	0.26	0.24	0.22	0.21	0.21	0.2	0.2	0.19	0.17	0.17	0.16	0.13	0.12	0.11	0.11	0.1	0.09	0.09	0.09	0.06	0.03	0.005	0	0.005	0	0.005	0.09	0.12	0.13	0.15	0.12	0.12	0.12	0.11	0.12	0.12	0.11	0.13	0.14	0.14	0.16
European Alps	583	47.5458	15.2408	783	0.152304	0.163555	0.08	0.08	0.05	0	0	0.05	0.02	0	0	0	0	0	0	0	0	0	0	0	0	0	0	0	0	0	0	0	0	0	0	0.1	0.11	0.13	0.1	0.08	0.09	0.13	0.04	0	0	0	0.02	0	0
European Alps	583	47.6333	15.8283	988	0.15302	0.176528	0.4	0.4	0.4	0.3	0.25	0.45	0.5	0.5	0.5	0.5	0.5	0.5	0.5	0.5	0.5	0.45	0.45	0.35	0.3	0.3	0.2	0.1	0.1	0.1	0	0	0	0	0.1	0.25	0.25	0.25	0.2	0.2	0.25	0.25	0.25	0.22	0.2	0.25	0.25	0.2	0.2
European Alps	583	47.6997	15.8369	488	0.15302	0.176528	0.07	0.07	0.07	0.06	0.04	0	0	0	0	0	0	0	0	0	0	0	0	0	0	0	0	0	0	0	0	0	0	0	0	0	0	0	0	0	0.01	0.04	0	0	0	0.01	0.01	0	0
European Alps	583	47.3964	11.9406	930	0.130925	0.16055	0.29	0.29	0.27	0.25	0.25	0.27	0.27	0.27	0.27	0.26	0.26	0.25	0.25	0.25	0.25	0.25	0.25	0.27	0.26	0.26	0.25	0.22	0.19	0.19	0.19	0.19	0.15	0.15	0.49	0.56	0.56	0.57	0.54	0.49	0.47	0.47	0.47	0.47	0.47	0.48	0.52	0.51	0.49
European Alps	583	47.4425	12.3964	757	0.147039	0.274115	0.34	0.29	0.29	0.28	0.27	0.28	0.3	0.29	0.28	0.28	0.28	0.28	0.28	0.27	0.27	0.27	0.25	0.3	0.28	0.29	0.26	0.24	0.22	0.2	0.2	0.19	0.18	0.17	0.6	0.65	0.64	0.7	0.67	0.66	0.65	0.65	0.64	0.67	0.67	0.71	0.76	0.71	0.7
European Alps	583	47.4092	12.3594	1667	0.147039	0.274115	NA	NA	NA	NA	NA	NA	NA	NA	NA	NA	NA	NA	NA	NA	NA	NA	NA	NA	NA	NA	NA	NA	NA	NA	NA	NA	NA	NA	1.7	1.85	1.81	1.82	1.78	1.75	1.71	1.68	1.68	1.69	1.7	1.74	1.78	1.73	1.69
European Alps	583	47.2631	12.5678	799	0.147039	0.274115	0.18	0.13	0.11	0.1	0.1	0.1	0.1	0.1	0.1	0.1	0.1	0.1	0.09	0.09	0.09	0.08	0.08	0.1	0.1	0.1	0.1	0.08	0.08	0.07	0.07	0.07	0.06	0.05	0.25	0.37	0.4	0.4	0.39	0.39	0.38	0.37	0.35	0.36	0.37	0.44	0.47	0.46	0.45
European Alps	583	47.3878	12.6483	975	0.147039	0.274115	0.48	0.42	0.4	0.385	0.39	0.39	0.405	0.39	0.375	0.37	0.37	0.365	0.365	0.36	0.36	0.33	0.33	0.385	0.34	0.37	0.31	0.28	0.265	0.245	0.265	0.255	0.24	0.24	0.74	0.85	0.875	0.895	0.87	0.845	0.835	0.825	0.805	0.79	0.775	0.83	0.88	0.86	0.85
European Alps	583	47.3286	12.7381	1956	0.147039	0.274115	0.88	0.84	0.82	0.8	0.85	0.86	0.9	0.88	0.86	0.86	0.86	0.85	0.84	0.81	0.79	0.78	0.76	0.88	0.88	0.9	0.9	0.96	0.84	0.84	0.98	0.93	0.9	0.87	1.72	1.9	1.88	1.92	1.88	1.84	1.8	1.77	1.8	1.75	1.73	1.83	1.86	1.84	1.79
European Alps	583	47.4703	12.6211	961	0.147039	0.274115	0.56	0.5	0.48	0.45	0.445	0.46	0.535	0.505	0.475	0.46	0.455	0.455	0.45	0.45	0.435	0.425	0.42	0.54	0.49	0.505	0.465	0.43	0.395	0.38	0.47	0.445	0.405	0.395	0.9	1.035	0.995	1.035	1	0.99	0.965	0.955	0.94	0.935	0.955	1.02	1.09	1.04	1.015
European Alps	583	47.4061	12.8983	792	0.12855	0.154949	0.41	0.4	0.4	0.38	0.37	0.37	0.36	0.35	0.33	0.31	0.31	0.3	0.3	0.3	0.3	0.3	0.3	0.32	0.32	0.33	0.32	0.3	0.28	0.26	0.25	0.25	0.24	0.24	0.7	0.74	0.72	0.74	0.74	0.73	0.73	0.7	0.68	0.68	0.69	0.79	0.85	0.85	0.82
European Alps	583	47.4	13.2167	733	0.12855	0.154949	0.27	0.22	0.2	0.18	0.14	0.12	0.12	0.11	0.11	0.1	0.1	0.09	0.09	0.08	0.07	0.06	0.05	0.06	0.05	0.07	0.05	0.04	0.04	0	0.01	0	0	0	0.18	0.25	0.25	0.26	0.23	0.23	0.22	0.26	0.25	0.23	0.23	0.29	0.28	0.28	0.27
European Alps	583	47.3292	13.155	749	0.12855	0.154949	0.28	0.22	0.2	0.18	0.15	0.17	0.21	0.18	0.16	0.15	0.12	0.11	0.08	0.04	0	0	0	0	0	0	0	0	0	0	0	0	0	0	0.53	0.61	0.64	0.64	0.61	0.57	0.5	0.54	0.53	0.53	0.53	0.59	0.67	0.66	0.63
European Alps	583	47.3197	13.1867	634	0.12855	0.154949	0.35	0.33	0.31	0.28	0.25	0.22	0.24	0.24	0.22	0.22	0.22	0.2	0.2	0.2	0.2	0.18	0.18	0.17	0.17	0.18	0.18	0.18	0.17	0.17	0.17	0.16	0.15	0.14	0.43	0.49	0.48	0.48	0.48	0.47	0.47	0.54	0.53	0.53	0.53	0.6	0.65	0.65	0.62
European Alps	583	47.4253	13.6342	1207	0.120833	0.126973	0.605	0.58	0.545	0.51	0.51	0.505	0.525	0.52	0.505	0.495	0.46	0.4	0.395	0.395	0.36	0.325	0.32	0.395	0.355	0.325	0.31	0.25	0.21	0.205	0.21	0.205	0.2	0.195	0.535	0.62	0.775	0.775	0.655	0.655	0.635	0.67	0.67	0.66	0.655	0.67	0.67	0.705	0.705
European Alps	583	47.2708	14.7786	872	0.152304	0.163555	0.11	0.11	0.095	0.09	0.025	0.075	0.08	0.075	0.075	0.075	0.075	0.075	0.07	0.065	0.035	0.035	0.03	0.04	0.03	0.02	0.01	0.01	0.005	0.005	0.005	0.005	0.005	0.005	0.1	0.315	0.33	0.3	0.28	0.27	0.275	0.295	0.275	0.265	0.25	0.31	0.34	0.32	0.31
European Alps	583	47.4442	15.6439	1034	0.15302	0.176528	0.35	0.3	0.25	0.22	0.18	0.25	0.25	0.25	0.25	0.25	0.25	0.25	0.25	0.25	0.24	0.22	0.18	0.15	0.13	0.12	0.1	0.1	0.08	0.07	0.06	0.05	0	0	0.1	0.2	0.22	0.25	0.25	0.25	0.28	0.4	0.38	0.35	0.33	0.35	0.4	0.4	0.38
European Alps	583	47.4	15.9369	692	0.140361	0.172303	0.05	0.03	0.02	0	0	0	0	0	0	0	0	0	0	0	0	0	0	0	0	0	0	0	0	0	0	0	0	0	0	0.05	0.08	0.07	0.06	0.05	0.08	0.12	0.1	0.1	0.09	0.12	0.17	0.16	0.15
European Alps	583	47.0028	12.4558	1212	0.171424	0.615757	0.13	0.11	0.07	0.06	0.04	0.17	0.11	0.1	0.09	0.09	0.13	0.11	0.11	0.11	0.1	0.08	0.07	0.06	0.06	0.05	0	0	0	0	0	0	0	0	0.61	0.91	0.9	0.85	0.79	0.79	0.74	0.74	0.72	0.71	0.69	0.73	0.7	0.69	0.69
European Alps	583	47.1667	12.6333	1480	0.171424	0.615757	0.16	0.15	0.12	0.1	0.08	0.12	0.25	0.25	0.25	0.22	0.19	0.19	0.19	0.18	0.18	0.17	0.17	0.22	0.22	0.24	0.22	0.17	0.17	0.13	0.22	0.19	0.15	0.13	0.26	0.48	0.6	0.6	0.56	0.54	0.53	0.53	0.52	0.51	0.53	0.66	0.66	0.63	0.6
European Alps	583	47.0047	12.6464	1352	0.171424	0.615757	0.19	0.14	0.12	0.1	0.11	0.22	0.19	0.17	0.16	0.16	0.17	0.14	0.14	0.14	0.14	0.12	0.11	0.11	0.11	0.11	0.1	0.05	0.02	0.01	0.01	0	0.005	0.005	0.57	0.7	0.7	0.67	0.65	0.64	0.63	0.63	0.62	0.62	0.61	0.63	0.63	0.62	0.62
European Alps	583	47.2236	12.9925	934	0.169919	0.585264	0.25	0.25	0.22	0.2	0.18	0.2	0.22	0.22	0.22	0.22	0.22	0.2	0.2	0.2	0.18	0.18	0.18	0.19	0.19	0.2	0.17	0.15	0.08	0	0	0	0	0	0.42	0.54	0.52	0.48	0.48	0.48	0.48	0.53	0.53	0.53	0.53	0.6	0.62	0.62	0.62
European Alps	583	47.1106	13.1333	1092	0.169919	0.585264	0.32	0.28	0.2	0.18	0.18	0.18	0.25	0.25	0.2	0.2	0.18	0.15	0.15	0.15	0.15	0.15	0.15	0.15	0.15	0.15	0.15	0.1	0.1	0.1	0.08	0.08	0.06	0.06	0.25	0.6	0.65	0.58	0.5	0.45	0.45	0.5	0.5	0.45	0.45	0.52	0.55	0.5	0.45
European Alps	583	47.1619	13.1081	842	0.169919	0.585264	0.14	0.14	0.14	0.14	0.14	0.18	0.18	0.17	0.17	0.16	0.16	0.16	0.15	0.15	0.15	0.14	0.13	0.13	0.13	0.14	0.12	0.1	0.1	0.08	0.07	0.06	NA	NA	NA	0.36	0.38	0.36	0.34	NA	0.32	0.34	0.33	0.32	0.31	NA	0.35	0.34	0.33
European Alps	583	47.2489	13.5597	1772	0.168249	0.354204	1.05	1.06	1.04	1.02	1.09	1.07	1.13	1.1	1.08	1.09	1.05	1.05	1.05	1.03	1.01	1	0.95	1.04	1.03	1.03	1	1	0.97	0.97	1.16	1.08	1.01	1	1.62	1.83	1.8	1.85	1.8	1.76	1.72	1.74	1.72	1.7	1.67	1.78	2.07	1.92	1.87
European Alps	583	47.0944	13.6228	1052	0.168249	0.354204	0.185	0.125	0.105	0.08	0.05	0.08	0.06	0.045	0.045	0.045	0.045	0.045	0.035	0.035	0.035	0.035	0.03	0.03	0.03	0.03	0.03	0.01	0.01	0.01	0.01	0.01	0.01	0.01	0.23	0.44	0.44	0.42	0.405	0.4	0.4	0.445	0.425	0.42	0.4	0.47	0.45	0.44	0.44
European Alps	583	47.1231	14.1883	1291	0.160806	0.171493	0.1	0.06	0.04	0.01	0.01	0.07	0.1	0.09	0.07	0.07	0.07	0.06	0.05	0.05	0.04	0.01	0.01	0.01	0.01	0.01	0.01	0.01	0.01	0.01	0.01	0.01	0.01	0.01	0.15	0.32	0.32	0.3	0.28	0.26	0.27	0.3	0.29	0.28	0.27	0.34	0.32	0.31	0.31
European Alps	583	46.9169	12.3539	1383	0.171424	0.615757	0.15	0.105	0.1	0.085	0.115	0.305	0.295	0.245	0.225	0.22	0.235	0.225	0.215	0.215	0.19	0.18	0.15	0.15	0.135	0.135	0.125	0.11	0.085	0.065	0.08	0.035	0.03	0.03	0.685	1.125	1.06	1.01	0.96	0.935	0.905	0.895	0.875	0.845	0.835	0.955	0.93	0.91	0.885
European Alps	583	46.9581	12.9025	1071	0.169919	0.585264	0.01	0.01	0.01	0.01	0.01	0.13	0.06	0.02	0.01	0.01	0.02	0.01	0.01	0.01	0.01	0.01	0.01	0.01	0.01	0.01	0.01	0.01	0.01	0	0	0	0	0	0.3	0.42	0.4	0.38	0.37	0.36	0.36	0.38	0.36	0.35	0.34	0.41	0.38	0.37	0.36
European Alps	583	46.9919	13.1667	1197	0.169919	0.585264	0.125	0.11	0.09	0.08	0.08	0.185	0.13	0.115	0.115	0.115	0.125	0.115	0.105	0.105	0.095	0.09	0	0	0	0	0	0	0	0	0	0	0	0	0.34	0.43	0.44	0.435	0.43	0.42	0.41	0.445	0.425	0.42	0.41	0.43	0.435	0.43	0.43
European Alps	583	46.9353	13.1944	688	0.169919	0.585264	0.005	0.005	0.005	0.005	0.005	0.015	0.01	0.005	0.005	0.005	0.005	0.005	0.005	0.005	0	0.005	0.005	0.005	0	0.005	0.005	0.005	0.005	0.005	0.005	0.005	0	0	0.11	0.14	0.16	0.15	0.15	0.15	0.15	0.18	0.16	0.15	0.15	0.19	0.17	0.16	0.16
European Alps	583	46.9408	14.0361	1437	0.168249	0.354204	0.1	0.1	0.1	0.05	0.05	0.15	0.15	0.15	0.15	0.15	0.15	0.15	0.15	0.15	0.13	0.11	0.1	0.1	0.1	0.08	0.05	0	0	0	0	0	0	0	0.4	0.7	0.75	0.7	0.6	0.6	0.6	0.6	0.59	0.58	0.57	0.65	0.65	0.65	0.64
European Alps	583	46.7392	14.3856	463	0.163051	0.229918	0.065	0.04	0.035	0.02	0.015	0.075	0.08	0.06	0.06	0.06	0.06	0.06	0.04	0.04	0.03	0.025	0.015	0.015	0.015	0.015	0.015	0.01	0.01	0.01	0.01	0.01	0.01	0.01	0.01	0.01	0.03	0.03	0.03	0.02	0.07	0.07	0.04	0.01	0.01	0.02	0.13	0.1	0.09
European Alps	583	46.7419	13.0828	628	0.169758	0.168606	0.025	0.02	0.015	0.015	0.015	0.1	0.08	0.05	0.04	0.03	0.05	0.035	0.015	0.015	0.015	0.015	0.015	0.015	0.015	0.015	0.015	0.015	0.015	0.015	0.015	0.015	0.015	0.015	0.215	0.49	0.53	0.52	0.49	0.47	0.47	0.485	0.485	0.455	0.44	0.575	0.565	0.54	0.52
European Alps	583	46.6772	12.9972	722	0.169758	0.168606	0.01	0.01	0.01	0.005	0.005	0.175	0.145	0.095	0.08	0.075	0.13	0.1	0.09	0.09	0.08	0.065	0.05	0.03	0.02	0.025	0.005	0.005	0.005	0.005	0.005	0.005	0.005	0	0.085	0.285	0.4	0.375	0.355	0.325	0.325	0.315	0.315	0.25	0.21	0.355	0.38	0.35	0.325
European Alps	583	46.7186	13.2858	949	0.169758	0.168606	0	0	0	0	0	0.15	0.15	0.13	0.12	0.12	0.1	0.1	0.09	0.08	0.06	0.04	0	0	0	0	0	0	0	0	0.01	0	0	0	0.07	0.32	0.43	0.4	0.39	0.38	0.38	0.37	0.37	0.28	0.25	0.4	0.44	0.4	0.38
European Alps	583	46.6097	13.4922	562	0.145406	0.230068	0.125	0.1	0.065	0.05	0.05	0.15	0.14	0.11	0.1	0.1	0.11	0.1	0.085	0.075	0.065	0.05	0.05	0.05	0.045	0.045	0.045	0.045	0.045	0.04	0.04	0.04	0.04	0.035	0.21	0.33	0.41	0.41	0.39	0.38	0.39	0.42	0.4	0.37	0.35	0.46	0.49	0.46	0.45
European Alps	583	46.7153	13.6853	683	0.145406	0.230068	0	0	0	0	0	0.13	0.09	0.06	0.06	0.06	0.06	0.04	0	0	0	0	0	0	0	0	0	0	0	0	0	0	0	0	0	0.2	0.31	0.26	0.24	0.19	0.19	0.2	0.19	0.16	0.12	0.25	0.28	0.23	0.17
European Alps	583	46.6036	13.6733	2140	0.145406	0.230068	0.11	0.1	0.11	0.13	0.18	0.38	0.44	0.41	0.4	0.4	0.41	0.4	0.39	0.38	0.37	0.36	0.35	0.38	0.37	0.37	0.36	0.35	0.34	0.33	0.4	0.39	0.38	0.38	1.39	1.67	1.85	1.76	1.75	1.74	1.77	1.76	1.76	1.76	1.74	1.75	1.74	1.74	1.73
European Alps	583	46.6772	13.9019	1520	0.145406	0.230068	0.17	0.15	0.13	0.11	0.135	0.31	0.4	0.35	0.33	0.32	0.335	0.295	0.275	0.275	0.265	0.255	0.24	0.28	0.255	0.255	0.25	0.23	0.215	0.195	0.265	0.24	0.23	0.225	0.565	0.815	0.975	0.965	0.94	0.9	0.935	0.91	0.89	0.88	0.86	1.015	1.01	0.995	0.965
European Alps	583	46.7278	13.8525	890	0.145406	0.230068	0.07	0.04	0	0	0	0.15	0.16	0.13	0.12	0.12	0.13	0.1	0.1	0.1	0.1	0.09	0.07	0.06	0.05	0.03	0	0	0	0	0	0	0	0	0.01	0.15	0.27	0.26	0.23	0.21	0.23	0.23	0.2	0.18	0.17	0.31	0.32	0.3	0.27
European Alps	583	46.5589	14.7667	532	0.168024	0.23821	0.1	0.08	0.08	0.07	0.04	0.06	0.04	0.03	0.03	0.03	0.02	0	0	0	0	0	0	0	0	0	0	0	0	0	0	0	0	0	0	0.06	0.35	0.29	0.27	0.26	0.36	0.37	0.31	0.27	0.23	0.22	0.5	0.45	0.43
European Alps	583	46.4906	14.5933	623	0.163051	0.229918	0.08	0.065	0.025	0.005	0.005	0.1	0.07	0.05	0.04	0.045	0.06	0.045	0.035	0.025	0.005	0.005	0.005	0.005	0.005	0.005	0.005	0.005	0.005	0.005	0.03	0.005	0.005	0.005	0.005	0.16	0.42	0.38	0.34	0.3	0.345	0.33	0.23	0.195	0.17	0.165	0.45	0.415	0.38
European Alps	583	47.2792	12.4958	783	0.147039	0.274115	NA	NA	NA	NA	NA	NA	NA	NA	NA	NA	NA	NA	NA	NA	NA	NA	NA	NA	NA	NA	NA	NA	NA	NA	NA	NA	NA	NA	0.33	0.42	0.42	0.43	0.41	0.41	0.4	0.41	0.4	0.39	0.42	0.45	0.44	0.43	0.42
European Alps	583	46.685	12.8889	990	0.169758	0.168606	NA	NA	NA	NA	NA	NA	NA	NA	NA	NA	NA	NA	NA	NA	NA	NA	NA	NA	NA	NA	NA	NA	NA	NA	NA	NA	NA	NA	0.41	0.64	0.67	0.64	0.61	0.59	0.58	0.59	0.6	0.57	0.53	0.65	0.66	0.63	0.61
European Alps	583	47.38	13.4408	835	0.120833	0.126973	0.36	0.34	0.3	0.29	0.26	0.24	0.28	0.26	0.25	0.25	0.25	0.24	0.23	0.23	0.23	0.23	0.23	0.24	0.24	0.27	0.23	0.2	0.19	0.18	0.21	0.2	0.2	0.19	0.4	0.5	0.5	0.53	0.5	0.49	0.48	0.51	0.49	0.48	0.48	0.53	0.54	0.51	0.5
European Alps	583	47.4744	13.6325	2520	0.120833	0.126973	NA	NA	NA	NA	NA	NA	NA	NA	NA	NA	NA	NA	NA	NA	NA	NA	NA	NA	NA	NA	NA	NA	NA	NA	NA	NA	NA	NA	2.32	2.55	2.51	2.6	2.61	2.58	2.54	2.57	2.54	2.52	2.58	2.56	2.63	2.6	2.56
European Alps	583	47.5661	12.4631	637	0.147039	0.274115	0.35	0.3	0.29	0.28	0.27	0.27	0.26	0.26	0.25	0.25	0.25	0.25	0.25	0.25	0.24	0.24	0.24	0.29	0.26	0.28	0.25	0.23	0.2	0.19	0.19	0.19	0.18	0.17	0.42	0.47	0.45	0.5	0.46	0.46	0.45	0.46	0.45	0.45	0.46	NA	0.56	0.52	0.51
European Alps	583	47.5972	12.6453	1620	0.147039	0.274115	NA	NA	NA	NA	NA	NA	NA	NA	NA	NA	NA	NA	NA	NA	NA	NA	NA	NA	NA	NA	NA	NA	NA	NA	NA	NA	NA	NA	2.08	2.22	2.17	2.24	2.2	2.16	2.14	2.12	2.11	2.09	2.06	2.17	2.28	2.25	2.21
European Alps	583	47.0606	13.6147	1635	0.168249	0.354204	0.06	0.05	0.03	0.02	0.04	0.1	0.09	0.08	0.07	0.07	0.07	0.07	0.07	0.09	0.09	0.08	0.08	0.08	0.08	0.08	0.07	0.03	0.02	0.02	0.02	0.02	0.02	0.02	0.4	0.84	0.77	0.72	0.68	0.65	0.64	0.66	0.64	0.63	0.62	0.73	0.7	0.68	0.67
European Alps	583	46.6608	12.4556	1960	0.173332	0.226107	0.15	0.149	0.156	0.203	0.252	0.387	0.448	0.418	0.37	0.352	0.426	0.394	0.375	0.35	0.336	0.326	0.316	0.335	0.331	0.328	0.326	0.324	0.268	0.269	0.313	0.309	0.306	0.28	0.901	1.164	1.164	1.134	1.115	1.102	1.062	1.054	1.047	1.122	1.079	1.114	1.139	1.127	1.088
European Alps	583	46.6125	12.2483	2265	0.173332	0.226107	0.147	0.156	0.186	0.33	0.238	0.428	0.544	0.487	0.447	0.462	0.668	0.485	0.446	0.454	0.388	0.383	0.379	0.401	0.4	0.38	0.378	0.375	0.34	0.335	0.381	0.328	0.325	0.323	0.884	1.085	1.125	1.025	1.01	1.018	1.06	1.149	1.119	1.188	1.19	1.15	1.154	1.088	1.075
European Alps	583	46.5467	12.08	2615	0.17276	0.139378	0.183	0.188	0.196	0.21	0.266	0.32	0.467	0.443	0.441	0.423	0.505	0.469	0.447	0.438	0.423	0.408	0.421	0.441	0.36	0.352	0.355	0.353	0.35	0.347	0.475	0.429	0.417	0.412	0.963	1.16	1.189	1.134	1.095	1.109	1.098	1.11	1.124	1.288	1.248	1.217	1.185	1.152	1.136
European Alps	583	46.26	13.84	1535	0.145406	0.230068	0.55	0.55	0.55	0.55	0.75	1.15	1.2	1.15	1.15	1.1	1.1	1.1	1.1	1.05	1.05	1.05	1.05	1.05	1.05	1.05	1.05	1	1	0.95	1.15	1.15	1.1	1.1	1.81	2.5	2.9	2.95	2.85	2.8	3	2.95	2.9	2.9	2.85	2.85	3.01	2.95	2.95
European Alps	583	46.3793	13.8539	2514	0.145406	0.230068	1.35	1.35	1.39	1.5	1.5	1.8	1.96	1.925	1.925	1.9	1.95	2	2	1.95	1.95	1.9	1.9	1.95	1.95	1.95	1.9	1.9	1.85	1.8	2.2	1.95	1.95	1.95	2.75	3.25	3.7	3.8	3.8	3.8	3.95	4	4	4	4	4	4.4	4.4	4.35
European Alps	583	46.37	14.17	515	0.163051	0.229918	0	0	0	0	0	0	0	0	0	0	0.05	0.02	0	0	0	0	0	0	0	0	0	0	0	0	0	0	0	0	NA	NA	NA	NA	NA	NA	NA	NA	NA	NA	NA	NA	NA	NA	NA
European Alps	583	46.09	14.37	685	0.164231	0.245432	NA	NA	NA	0	0	0	0	0	0	0	0.02	0.02	NA	0	NA	0	0	0	0	NA	0	0	0	0	0.18	0.1	0.03	0	0	0.02	0.55	0.52	0.43	0.4	0.48	0.52	0.42	0.38	0.32	0.3	0.48	0.32	0.4
European Alps	583	46.22	14.48	383	0.164231	0.245432	0	0	0	0	0	0	0	0	0	0	0.01	0	0	0	0	0	0	0	0	0	0	0	0	0	0.0266667	0	0	0	0	0	0.26	0.26	0.23	0.2	0.32	0.32	0.26	0.22	0.15	0.14	0.27	0.23	0.23
European Alps	583	46.4	14.2	515	0.163051	0.229918	NA	NA	NA	NA	NA	NA	NA	NA	NA	NA	0.05	0.02	NA	NA	NA	NA	NA	NA	NA	NA	NA	NA	NA	NA	0	NA	NA	NA	NA	NA	NA	NA	NA	NA	NA	NA	NA	NA	NA	NA	NA	NA	NA
European Alps	583	46.1	14.3858	680	0.164231	0.245432	NA	NA	NA	NA	NA	NA	NA	NA	NA	0	0.02	0.02	NA	NA	NA	NA	NA	NA	NA	NA	NA	NA	NA	NA	0.18	0.1	0.03	NA	NA	0.02	0.55	0.52	0.43	0.4	0.48	0.52	0.42	0.38	0.32	0.3	0.47	0.42	0.4
European Alps	583	46.4439	14.2492	1097	0.163051	0.229918	0.22	0.14	0.065	0.025	0.03	0.37	0.54	0.485	0.445	0.435	0.45	0.435	0.42	0.435	0.43	0.4	0.385	0.39	0.34	0.335	0.32	0.25	0.22	0.1	0.37	0.33	0.27	0.22	0.095	0.35	0.685	0.71	0.665	0.62	0.74	0.73	0.69	0.66	0.635	0.625	0.9	0.865	0.82
European Alps	583	46.2428	12.5731	1817	0.0956809	0.170722	0.207	0.254	0.268	0.388	0.482	0.602	0.835	0.785	0.773	0.735	0.795	0.773	0.761	0.752	0.69	0.732	0.722	0.734	0.722	0.714	0.704	0.693	0.641	0.656	0.647	0.661	0.653	0.665	NA	NA	NA	NA	NA	NA	NA	NA	NA	NA	NA	NA	NA	NA	NA
European Alps	583	46.4169	12.0739	1900	0.17276	0.139378	0.288	0.131	0.062	0.2	0.264	0.502	0.616	0.564	0.537	0.519	0.683	0.619	0.512	0.509	0.508	0.444	0.472	0.466	0.464	0.433	0.429	0.389	0.384	0.381	0.381	0.383	0.382	0.382	1.363	1.582	1.602	1.612	1.585	1.569	1.549	1.527	1.571	1.763	1.693	1.699	1.721	1.691	1.632
European Alps	583	46.0783	12.3025	1605	0.0956809	0.170722	0.036	0	0	0.081	0.192	0.359	0.366	0.346	0.34	0.336	0.409	0.379	0.377	0.375	0.351	0.333	0.369	0.345	0.355	0.356	0.343	0.315	0.324	0.317	0.302	0.299	0.296	0.3	0.285	0.358	0.41	0.47	0.469	0.455	0.47	0.483	0.598	0.569	0.545	0.558	0.559	0.516	0.508
European Alps	583	46.1203	12.4789	1505	0.0956809	0.170722	0.106	0.114	0.068	0.152	0.241	0.348	0.362	0.329	0.333	0.322	0.387	0.372	0.357	0.35	0.344	0.338	0.334	0.332	0.34	0.343	0.341	0.338	0.336	0.336	0.336	0.306	0.301	0.303	0.672	0.882	0.926	1.113	1.05	1.03	1.035	1.011	0.995	0.985	0.975	1.03	1.072	1.048	1.033
[truncated: 13 more columns]

## Sheet: Figure8
ID	Name	Figure_short_name	Country	Continent	N_sites	VOLUME_S1_AW	VOLUME_S1_CM	VOLUME_INSITU
980	Coast Mountains	Coast Mnts	United States of America, Canada	NA	48	380.523	260.077	259.823
405	Sredinnyy Khrebet	Sredinnyy Khr	Russia	AS	0	233.81	NA	NA
1002	Rocky Mountains Calgary-01	C. Rocky Mnts	Canada	NA	23	219.735	187.904	178.229
593	Southern Scandinavian Mountains	S. Scandinavian Mnts	Norway, Sweden	EU	202	164.976	103.079	112.962
400	Khrebet Kolymskiy (Gydan)	Kolymskiy Khr	Russia	AS	0	162.543	NA	NA
406	Koryakskiy Khrebet	Koryakskiy Khr	Russia	AS	1	148.736	0	54.9646
389	Khrebet Suntar Khayata	Suntar Khayata Khr	Russia	AS	2	139.385	72.9485	91.8948
583	European Alps	European Alps	Austria, Germany, Switzerland, France, Italy, Slovenia, Liechtenstein, Monaco	EU	571	137.927	200.43	216.259
775	Brooks Range	Brooks Range	United States of America, Canada	NA	4	136.374	144.525	102.962
390	Khrebet Cherskogo	Cherskogo Khr	Russia	AS	1	135.596	44.3852	45.2029
778	Alaska Range	Alaska Range	United States of America	NA	8	132.096	62.6974	95.6749
592	Northern Scandinavian Mountains	N. Scandinavian Mnts	Norway, Sweden, Finland	EU	50	114.008	33.6049	83.9306
965	Mackenzie Mountains	Mackenzie Mnts	Canada	NA	1	113.522	157.108	47.7064
377	Khote-Alin	Khote-Alin	Russia	AS	6	111.62	91.1887	76.9099
335	Vostochnyy Sayan	Vostochnyy Sayan	Russia	AS	2	98.7786	27.405	5.59911
403	Chukotskiy (Anadyrskiy) Khrebet	Chukotskiy Khr	Russia	AS	0	97.5721	NA	NA
334	Altai Mountains	Altai Mnts	Russia, Mongolia, China, Kazakhstan	AS	2	97.4888	3.89563	1.90799
537	Himalaya	Himalaya	Pakistan, China, India, Nepal, Bhutan	AS	6	93.1197	103.471	11.1489
780	Chugach Mountains	Chugach Mnts	United States of America, Canada	NA	15	92.2927	42.4176	34.8676
358	Verkhoyanskiy Khrebet	Verkhoyanskiy Khr	Russia	AS	2	88.4504	41.3536	54.059
356	Gory Putorana	Gory Putorana	Russia	AS	1	84.0623	72.7642	209.432
988	Torngat Mountains	Torngat Mnts	United States of America, Canada	NA	0	78.6313	NA	NA
777	Saint Elias Mountains	Saint Elias Mnts	United States of America, Canada	NA	0	77.3684	NA	NA
978	Selkirk Mountains	Selkirk Mnts	Canada, United States of America	NA	27	77.0784	53.8516	39.994
975	Omineca Mountains	Omineca Mnts	Canada	NA	7	73.5173	83.3105	71.974
977	Monashee Mountains	Monashee Mnts	Canada, United States of America	NA	29	68.7281	58.341	58.704
614	Ural Mountains	Ural Mnts	Russia	EU	0	68.6408	NA	NA
786	Appalachian Mountains	Appalachian Mnts	United States of America, Canada	NA	324	67.7405	66.8626	19.4035
1006	Cascade Range	Cascade Range	United States of America, Canada	NA	214	64.0917	62.1326	82.0228
617	Greater Caucasus	Greater Caucasus	Georgia, Azerbaijan, Russia	EU	5	57.8879	41.0257	14.6943
226	Pamir Mountains	Pamir Mnts	Afghanistan, Pakistan, China, Kyrgyzstan	AS	4	57.7402	22.2385	10.0644
972	Skeena Mountains	Skeena Mnts	Canada	NA	6	53.6493	38.3889	49.0482
976	Cariboo Mountains	Cariboo Mnts	Canada	NA	16	52.3042	53.0658	69.8914
228	Hindu Kush	Hindu Kush	Afghanistan, Pakistan	AS	0	52.0185	NA	NA
979	Hazelton Mountains	Hazelton Mnts	Canada	NA	3	47.6972	28.3526	35.6465
381	Khrebet Dzhugdzhur	Dzhugdzhur Khr	Russia	AS	0	47.2325	NA	NA
333	Zapadnyy Sayan	Zapadnyy Sayan	Russia	AS	2	47.2237	36.8765	13.8848
968	Selwyn Mountains	Selwyn Mnts	Canada	NA	0	46.6833	NA	NA
776	Aleutian Range	Aleutian Range	United States of America	NA	0	43.3097	NA	NA
549	Patomskoye Nagor'ye	Patomskoye Nagor'ye	Russia	AS	0	43.3068	NA	NA
622	Iceland	Iceland	Iceland	EU	4	41.9999	6.14941	8.07564
927	Purcell Mountains	Purcell Mnts	United States of America, Canada	NA	10	40.0517	29.5196	21.5539
1005	Bitterroot Range	Bitterroot Range	United States of America	NA	29	38.9375	31.6573	37.4427
785	White Mountains	White Mnts	United States of America	NA	20	36.401	38.5182	56.6158
380	Stanovoy Khrebet	Stanovoy Khr	Russia	AS	3	35.6566	28.974	24.1937
969	Pelly Mountains	Pelly Mnts	Canada	NA	0	35.0367	NA	NA
396	Severnyy Anyuyskiy Khrebet	Severnyy Anyuyskiy Khr	Russia	AS	1	33.6601	36.8857	19.876
227	Karakorum	Karakorum	China, Pakistan	AS	0	33.489	NA	NA
311	Haanhlhiy Uul	Haanhlhiy Uul	Mongolia	AS	2	32.7521	24.0334	9.32934
784	Kenai Mountains	Kenai Mnts	United States of America	NA	9	31.3191	22.7384	16.2101
313	Hentiyn Nuruu	Hentiyn Nuruu	Mongolia	AS	0	31.1813	NA	NA
202	Borohoro-Shan	Borohoro-Shan	China	AS	0	30.849	NA	NA
908	Absaroka Range	Absaroka Range	United States of America	NA	49	28.4076	28.8832	29.5084
548	Malakand Range	Malakand Range	Pakistan	AS	0	24.8909	NA	NA
782	Kilbuck Mountains	Kilbuck Mnts	United States of America	NA	0	24.0191	NA	NA
352	Khrebet Synnyr	Synnyr Khr	Russia	AS	2	23.7569	9.2203	23.1995
547	Mishmi Hills	Mishmi Hills	India, China	AS	0	23.6697	NA	NA
337	Khrebet Khamar Daban	Khamar Daban Khr	Russia	AS	1	23.4952	32.809	55.4986
203	Khrebet Dzhungarskiy Alatau	Dzhungarskiy Alatau Khr	Kazakhstan, China	AS	0	23.3466	NA	NA
579	Lesser Caucasus	Lesser Caucasus	Georgia, Azerbaijan, Turkey	EU	1	23.2274	0	3.57158
355	Khrebet Kodar	Kodar Khr	Russia	AS	0	22.771	NA	NA
602	Carpathian Mountains	Carpathian Mnts	Poland, Czech Republic, Ukraine, Hungary, Romania	EU	67	22.6867	40.2867	61.2103
974	Cassiar Mountains	Cassiar Mnts	Canada	NA	0	22.352	NA	NA
388	Momskiy Khrebet	Momskiy Khr	Russia	AS	0	19.9444	NA	NA
345	Borshchovochnyy Khrebet	Borshchovochnyy Khr	Russia	AS	0	19.7462	NA	NA
567	Tien Shan-01	Tien Shan	China	AS	0	19.4899	NA	NA
354	Delyun Uranskiy Khrebet	Delyun Uranskiy Khr	Russia	AS	0	18.9516	NA	NA
779	Wrangell Mountains	Wrangell Mnts	United States of America, Canada	NA	1	18.726	6.69395	11.4582
966	Wernecke Mountains	Wernecke Mnts	Canada	NA	0	18.4366	NA	NA
342	Yuzhno Muyskiy Khrebet	Yuzhno Muyskiy Khr	Russia	AS	1	18.1497	11.7557	0.55388
1000	Alexander Archipelago	Alexander Archipelago	United States of America	NA	3	18.1262	8.21942	12.7733
339	Barguzinskiy Khrebet	Barguzinskiy Khr	Russia	AS	0	17.9794	NA	NA
397	Ichigemskiy Khrebet	Ichigemskiy Khr	Russia	AS	0	17.8602	NA	NA
328	Nagor'ye Sangilen	Nagor'ye Sangilen	Russia, Mongolia	AS	1	17.7925	7.03785	7.21156
369	Khrebet Turana	Turana Khr	Russia	AS	1	17.6846	12.8649	14.6115
197	Khrebet Terskey Alatau	Terskey Alatau Khr	Kyrgyzstan	AS	0	17.5783	NA	NA
932	Salmon River Mountains	Salmon River Mnts	United States of America	NA	14	17.2496	9.20721	12.4058
384	Maymandzhinskiy Khrebet	Maymandzhinskiy Khr	Russia	AS	0	16.8879	NA	NA
353	Verkhneangarskiy Khrebet	Verkhneangarskiy Khr	Russia	AS	0	16.8508	NA	NA
385	Omsukchanskiy Gory	Omsukchanskiy Gory	Russia	AS	1	16.55	16.3102	17.4467
231	Nyainqentanglha Shan	Nyainqentanglha Shan	China	AS	0	16.4534	NA	NA
603	Dinaric Alps	Dinaric Alps	Slovenia, Croatia, Bosnia and Herzegovina, Montenegro, Serbia, Albania	EU	22	16.4394	16.6011	47.5101
399	Chuvanskiye Gory	Chuvanskiye Gory	Russia	AS	0	16.2818	NA	NA
359	Khrebet Synnagyn	Synnagyn Khr	Russia	AS	0	16.1601	NA	NA
391	Konginskiye Gory	Konginskiye Gory	Russia	AS	0	15.95	NA	NA
326	Kuznetskiy Alatau	Kuznetskiy Alatau	Russia	AS	2	15.7533	9.38984	3.91794
967	Ogilvie Mountains	Ogilvie Mnts	Canada, United States of America	NA	0	15.0841	NA	NA
986	Philip Smith Mountains	Philip Smith Mnts	United States of America	NA	1	14.8085	12.2658	6.50452
928	Cabinet Mountains	Cabinet Mnts	United States of America	NA	11	14.7474	15.5325	11.6229
205	Narat Shan	Narat Shan	China	AS	0	14.6393	NA	NA
372	Badzhal'skiy Khrebet	Badzhal'skiy Khr	Russia	AS	0	14.1584	NA	NA
191	Ferganskiy Khrebet	Ferganskiy Khr	Kyrgyzstan, China	AS	1	14.1085	0	0.96131
387	Khrebet Tas-Kystaby	Tas-Kystaby Khr	Russia	AS	1	13.7512	6.97033	10.2542
783	Talkeetna Mountains	Talkeetna Mnts	United States of America	NA	2	13.6939	18.366	11.9148
998	Kodiak and Afognak Island	Kodiak Afognak Island	United States of America	NA	1	13.2453	3.25623	0
940	Clearwater Range	Clearwater Range	United States of America	NA	10	13.1814	8.93166	15.7984
195	Kirgizskiy Khrebet	Kirgizskiy Khr	Kyrgyzstan, Kazakhstan	AS	0	13.1569	NA	NA
304	Zhangguangcai Ling	Zhangguangcai Ling	China	AS	0	12.8057	NA	NA
915	Lewis Range	Lewis Range	United States of America, Canada	NA	6	12.6894	9.7625	15.2841
348	Vitimskoye Loskogor'ye	Vitimskoye Loskogor'ye	Russia	AS	0	12.4755	NA	NA
